# Supplementary material for: CsrA selectively modulates sRNA-mRNA regulator outcomes
Source: Front Mol Biosci. 2023 Nov 21;10:1249528. doi: 10.3389/fmolb.2023.1249528 (PMC10729762; doi:10.3389/fmolb.2023.1249528)
Supplement: Supplementary file 13 [file Table1.XLSX]

## Sheet: Contents
	Supplementary Table S1. Confirmed mRNA targets and binding sites of sRNAs studied.
	Supplementary Table S2. Stress association and transcriptional control of sRNAs studied.
	Supplementary Table S3. Summary of predicted CsrA-sRNA binding sites.
	Supplementary Table S4. Strains and plasmids used in this study.
	Supplementary Table S5. Summarized differential expression of mRNA targets of sRNAs studied
	Supplementary Table S6. DNA oligonucleotides and fragments used in this study.
	Supplementary Table S7. Reanalysis of transcriptomics data published in Sowa 2017

## Sheet: Table S1
Supplementary Table S1. Confirmed mRNA targets and binding sites of sRNAs studied. Information downloaded from sRNATarBase for candidate sRNAs and filtered for confirmed direct sRNA-mRNA regulatory pairs; Identity of binding site nts and sequence was confirmed for each with its orginal primary paper.
							(with 0-start system)			(with A of ATG is +1 and nt just preceeding A of ATG is -1)
sRNA	Alt name	mRNA target	L genomic coord sRNA	R genomic coord sRNA	Direction of sRNA in genome	sRNA seq	sRNA binding site 5' nt	sRNA binding site 3' nt	sRNA binding site sequence	5' UTR binding site 5' nt	5' UTR binding site 3' nt	5' UTR binding site sequence	Highest level of experimental validation	Paper
ChiX	SroB	citA	507204	507287	F	ACACCGTCGCTTAAAGTGACGGCATAATAATAAAAAAATGAAATTCCTCTTTGACGGGCCAATAGCGATATTGGCCATTTTTTT	45	56	CCTCTTTGACGG	-37	-26	CCGTCAAAGAGG	mutational analysis	Mandin and Gottesman 2009
ChiX	SroB	chiP	507204	507287	F	ACACCGTCGCTTAAAGTGACGGCATAATAATAAAAAAATGAAATTCCTCTTTGACGGGCCAATAGCGATATTGGCCATTTTTTT	44	55	TCCTCTTTGACG	-19	-8	CGTCAAAGAGGA	UNSURE	Rasmussen et al 2009
CyaR		luxS	2167114	2167200	F	GCTGAAAAACATAACCCATAAAATGCTAGCTGTACCAGGAACCACCTCCTTAGCCTGTGTAATCTCCCTTACACGGGCTTATTTTTT	34	48	CCAGGAACCACCTCC	-12	3	GGAGGTGGCTAAATG	mutational analysis	delay 2009
CyaR		yqaE	2167114	2167200	F	GCTGAAAAACATAACCCATAAAATGCTAGCTGTACCAGGAACCACCTCCTTAGCCTGTGTAATCTCCCTTACACGGGCTTATTTTTT	30	49	TGTACCAGGAACCACCTCCT	-4	16	ACATATGGGTTTCTGGAGAA	mutational analysis	delay 2009
CyaR		nadE	2167114	2167200	F	GCTGAAAAACATAACCCATAAAATGCTAGCTGTACCAGGAACCACCTCCTTAGCCTGTGTAATCTCCCTTACACGGGCTTATTTTTT	34	48	CCAGGAACCACCTCC	-11	3	GGAGGGGTTCAATG	mutational analysis	delay 2009
CyaR		yobF	2167114	2167200	F	GCTGAAAAACATAACCCATAAAATGCTAGCTGTACCAGGAACCACCTCCTTAGCCTGTGTAATCTCCCTTACACGGGCTTATTTTTT	0	42	GCTGAAAAACATAACCCATAAAATGCTAGCTGTACCAGGAACC	-25	18	GGTTAAACGAGGTACAGTTCTGTTTATGTGTGGCATTTTCAGT	mutational analysis	Wright 2013
CyaR		OmpX	2167114	2167200	F	GCTGAAAAACATAACCCATAAAATGCTAGCTGTACCAGGAACCACCTCCTTAGCCTGTGTAATCTCCCTTACACGGGCTTATTTTTT	37	47	GGAACCACCTC	-9	2	GAGGTGGTTAT	mutational analysis	delay 2009
DsrA		mreB	2025227	2025313	R	AACACATCAGATTTCCTGGTGTAACGAATTTTTTAAGTGCTTCTTGCTTAAGCAAGTTTCATCCCGACCCCCTCAGGGTCGGGATTT	23	40	ACGAATTTTTTAAGTGCT	-3	18	AGTATGTTGAAAAAATTTCGT	mutational analysis	Arluison 2014
DsrA		rbsD	2025227	2025313	R	AACACATCAGATTTCCTGGTGTAACGAATTTTTTAAGTGCTTCTTGCTTAAGCAAGTTTCATCCCGACCCCCTCAGGGTCGGGATTT	16	30	TGGTGTAACGAATTT	329	343	AAATTCGTTACACCA	mutational analysis	Lalouna 2015
DsrA		rpoS	2025227	2025313	R	AACACATCAGATTTCCTGGTGTAACGAATTTTTTAAGTGCTTCTTGCTTAAGCAAGTTTCATCCCGACCCCCTCAGGGTCGGGATTT	9	31	GATTTCCTGGTGTAACGAATTTT	-119	-97	GAAATTCGTTACAAGGGGAAATC	mutational analysis	Majdalani 1998
DsrA		hns	2025227	2025313	R	AACACATCAGATTTCCTGGTGTAACGAATTTTTTAAGTGCTTCTTGCTTAAGCAAGTTTCATCCCGACCCCCTCAGGGTCGGGATTT	30	42	TTTTAAGTGCTTC	7	19	GAAGCACTTAAAA	mutational analysis	Lease 1998
FnrS		metE	1409129	1409250	F	GCAGGTGAATGCAACGTCAAGCGATGGGCGTTGCGCTCCATATTGTCTTACTTCCTTTTTTGAATTACTGCATAGCACAATTGATTCGTACGACGCCGACTTTGATGAGTCGGCTTTTTTTT	36	66	TCCATATTGTCTTACTTCCTTTTTTGAATTA	-18	13	TAATTAGAGGAAGAAAAAATGACAATATTGA	reporter assay	Boysen 2010
FnrS		sodB	1409129	1409250	F	GCAGGTGAATGCAACGTCAAGCGATGGGCGTTGCGCTCCATATTGTCTTACTTCCTTTTTTGAATTACTGCATAGCACAATTGATTCGTACGACGCCGACTTTGATGAGTCGGCTTTTTTTT	39	73	ATATTGTCTTACTTCCTTTTTTGAATTACTGCATA	-30	4	TATGCAAATTAATAATAAAGGAGAGTAGCAATGT	EMSA	Boysen 2010
FnrS		sodA	1409129	1409250	F	GCAGGTGAATGCAACGTCAAGCGATGGGCGTTGCGCTCCATATTGTCTTACTTCCTTTTTTGAATTACTGCATAGCACAATTGATTCGTACGACGCCGACTTTGATGAGTCGGCTTTTTTTT	10	46	GCAACGTCAAGCGATGGGCGTTGCGCTCCATATTGTC	-19	16	GACAATACTGGAGATGAATATGAGCTATACCCTGC	EMSA	Boysen 2010
FnrS		gpmA	1409129	1409250	F	GCAGGTGAATGCAACGTCAAGCGATGGGCGTTGCGCTCCATATTGTCTTACTTCCTTTTTTGAATTACTGCATAGCACAATTGATTCGTACGACGCCGACTTTGATGAGTCGGCTTTTTTTT	37	56	CCATATTGTCTTACTTCCTT	-13	4	GAGGAGTAAGTATATGG	mutational analysis	Durand 2010
FnrS		folX	1409129	1409250	F	GCAGGTGAATGCAACGTCAAGCGATGGGCGTTGCGCTCCATATTGTCTTACTTCCTTTTTTGAATTACTGCATAGCACAATTGATTCGTACGACGCCGACTTTGATGAGTCGGCTTTTTTTT	0	5	GCAGGT	-7	-2	ACCTGC	mutational analysis	Durand 2010
FnrS		folX	1409129	1409250	F	GCAGGTGAATGCAACGTCAAGCGATGGGCGTTGCGCTCCATATTGTCTTACTTCCTTTTTTGAATTACTGCATAGCACAATTGATTCGTACGACGCCGACTTTGATGAGTCGGCTTTTTTTT	35	52	CTCCATATTGTCTTACTT	-24	-9	AAGTAAAACAACGGAG	mutational analysis	Durand 2010
FnrS		folE	1409129	1409250	F	GCAGGTGAATGCAACGTCAAGCGATGGGCGTTGCGCTCCATATTGTCTTACTTCCTTTTTTGAATTACTGCATAGCACAATTGATTCGTACGACGCCGACTTTGATGAGTCGGCTTTTTTTT	0	11	GCAGGTGAATGC	-27	-15	GCGTCACACCTGC	mutational analysis	Durand 2010
FnrS		maeA	1409129	1409250	F	GCAGGTGAATGCAACGTCAAGCGATGGGCGTTGCGCTCCATATTGTCTTACTTCCTTTTTTGAATTACTGCATAGCACAATTGATTCGTACGACGCCGACTTTGATGAGTCGGCTTTTTTTT	30	64	TTGCGCTCCATATTGTCTTACTTCCTTTTTTGAAT	-21	10	ATTCAAAAAAGAGTGAGTGACATGGAACCAA	mutational analysis	Durand 2010
FnrS		iscR	1409129	1409250	F	GCAGGTGAATGCAACGTCAAGCGATGGGCGTTGCGCTCCATATTGTCTTACTTCCTTTTTTGAATTACTGCATAGCACAATTGATTCGTACGACGCCGACTTTGATGAGTCGGCTTTTTTTT	1	25	CAGGTGAATGCAACGTCAAGCGATG	38	64	CAATGCTTGACGTTGCGCTCAACTCTG	mutational analysis	Wright 2013
FnrS		iscR	1409129	1409250	F	GCAGGTGAATGCAACGTCAAGCGATGGGCGTTGCGCTCCATATTGTCTTACTTCCTTTTTTGAATTACTGCATAGCACAATTGATTCGTACGACGCCGACTTTGATGAGTCGGCTTTTTTTT	43	53	TGTCTTACTTC	-10	1	GAAGTAAGACA	mutational analysis	Wright 2013
FnrS		iscR	1409129	1409250	F	GCAGGTGAATGCAACGTCAAGCGATGGGCGTTGCGCTCCATATTGTCTTACTTCCTTTTTTGAATTACTGCATAGCACAATTGATTCGTACGACGCCGACTTTGATGAGTCGGCTTTTTTTT	26	41	GGCGTTGCGCTCCATA	15	30	TAAAGGGCGCTATGCC	mutational analysis	Wright 2013
FnrS		marA	1409129	1409250	F	GCAGGTGAATGCAACGTCAAGCGATGGGCGTTGCGCTCCATATTGTCTTACTTCCTTTTTTGAATTACTGCATAGCACAATTGATTCGTACGACGCCGACTTTGATGAGTCGGCTTTTTTTT	0	61	GCAGGTGAATGCAACGTCAAGCGATGGGCGTTGCGCTCCATATTGTCTTACTTCCTTTTTTG	-18	39	CAAAAAAGAGGTATGACGATGTCCAGACGCAATACTGACGCTATTACCATTCATAGC	mutational analysis	Wright 2013
GcvB		csgD	2942696	2942901	F	ACTTCCTGAGCCGGAACGAAAAGTTTTATCGGAATGCGTGTTCTGGTGAACTTTTGGCTTACGGTTGTGATGTTGTGTTGTTGTGTTTGCAATTGGTCTGCGATTCAGACCATGGTAGCAAAGCTACCTTTTTTCACTTCCTGTACATTTACCCTGTCTGTCCATAGTGATTAATGTAGCACCGCCTAATTGCGGTGCTTTTTTTT	68	85	GATGTTGTGTTGTTGTGT	-93	-76	ACACAGCAGTGCAACATC	mutational analysis	Jorgensen 2012
GcvB		dppA	2942696	2942901	F	ACTTCCTGAGCCGGAACGAAAAGTTTTATCGGAATGCGTGTTCTGGTGAACTTTTGGCTTACGGTTGTGATGTTGTGTTGTTGTGTTTGCAATTGGTCTGCGATTCAGACCATGGTAGCAAAGCTACCTTTTTTCACTTCCTGTACATTTACCCTGTCTGTCCATAGTGATTAATGTAGCACCGCCTAATTGCGGTGCTTTTTTTT	59	93	TACGGTTGTGATGTTGTGTTGTTGTGTTTGCAATT	-42	-9	GCAAAGGGTTAAAACAACAAACATCACAATTGGA	mutational analysis	Pulvermacher 2008
GcvB		phoP	2942696	2942901	F	ACTTCCTGAGCCGGAACGAAAAGTTTTATCGGAATGCGTGTTCTGGTGAACTTTTGGCTTACGGTTGTGATGTTGTGTTGTTGTGTTTGCAATTGGTCTGCGATTCAGACCATGGTAGCAAAGCTACCTTTTTTCACTTCCTGTACATTTACCCTGTCTGTCCATAGTGATTAATGTAGCACCGCCTAATTGCGGTGCTTTTTTTT	147	173	TTTACCCTGTCTGTCCATAGTGATTAA	-28	-7	TTAATAATTAAGACAGGGAGAA	mutational analysis	Coornaert 2013
GcvB		cycA	2942696	2942901	F	ACTTCCTGAGCCGGAACGAAAAGTTTTATCGGAATGCGTGTTCTGGTGAACTTTTGGCTTACGGTTGTGATGTTGTGTTGTTGTGTTTGCAATTGGTCTGCGATTCAGACCATGGTAGCAAAGCTACCTTTTTTCACTTCCTGTACATTTACCCTGTCTGTCCATAGTGATTAATGTAGCACCGCCTAATTGCGGTGCTTTTTTTT	123	160	CTACCTTTTTTCACTTCCTGTACATTTACCCTGTCTGT	-26	7	ACAGACAGGTACAGGAAGAAAAAAACATGGTAG	mutational analysis	Pulvermacher 2009
GcvB		sstT	2942696	2942901	F	ACTTCCTGAGCCGGAACGAAAAGTTTTATCGGAATGCGTGTTCTGGTGAACTTTTGGCTTACGGTTGTGATGTTGTGTTGTTGTGTTTGCAATTGGTCTGCGATTCAGACCATGGTAGCAAAGCTACCTTTTTTCACTTCCTGTACATTTACCCTGTCTGTCCATAGTGATTAATGTAGCACCGCCTAATTGCGGTGCTTTTTTTT	63	98	GTTGTGATGTTGTGTTGTTGTGTTTGCAATTGGTCT	-34	2	GGGATGTGCGACAACACAATGAAAGGATCGAAAAAT	mutational analysis	Pulvermacher 2009
GlmZ		glmS	3986432	3986638	F	GTAGATGCTCATTCCATCTCTTATGTTCGCCTTAGTGCCTCATAAACTCCGGAATGACGCAGAGCCGTTTACGGTGCTTATCGTCCACTGACAGATGTCGCTTATGCCTCATCAGACACCATGGACACAACGTTGAGTGAAGCACCCACTTGTTGTCATACAGACCTGTTTTAACGCCTGCTCCGTAATAAGAGCAGGCGTTTTTTT	149	168	TTGTTGTCATACAGACCTGT	-40	-22	ACAGGTTGACCGACAACGA	reporter assay	Urban 2008
McaS		csgD	1405656	1405748	R	ACCGGCGCAGAGGAGACAATGCCGGATTTAAGACGCGGATGCACTGCTGTGTGTACTGTAGAGTCTGGCGGATGTCGACAGACTCTATTTTTT	39	54	TGCACTGCTGTGTGTA	-96	-81	TACACACAGCAGTGCA	mutational analysis	Thomason 2012
McaS		flhD	1405656	1405748	R	ACCGGCGCAGAGGAGACAATGCCGGATTTAAGACGCGGATGCACTGCTGTGTGTACTGTAGAGTCTGGCGGATGTCGACAGACTCTATTTTTT	68	76	CGGATGTCG	-86	-77	ATTATTTTTT	mutational analysis	Thomason 2012
McaS		flhD	1405656	1405748	R	ACCGGCGCAGAGGAGACAATGCCGGATTTAAGACGCGGATGCACTGCTGTGTGTACTGTAGAGTCTGGCGGATGTCGACAGACTCTATTTTTT	10	19	AGGAGACAAT	-61	-52	CGACATCACG	mutational analysis	Thomason 2012
MicL		lpp	1958441	1958520	R	ATTTTTACCGTTGCATCATGTCGCCCAATATGATGCTTGCTCGTACCAGGCCCCTGCAATTTCAACAGGGGCCTTTTTTT	37	48	TGCTCGTACCAG	16	28	CTGGTACTGGGCG	mutational analysis	Guo 2014
RprA		csgD	1770372	1770476	F	ACGGTTATAAATCAACATATTGATTTATAAGCATGGAAATCCCCTGAGTGAAACAACGAATTGCTGTGTGTAGTCTTTGCCCATCTCCCACGATGGGCTTTTTTT	78	96	GCCCATCTCCCACGATGGG	-119	-108	CCCATTTAGGGC	mutational analysis	Mika 2012
RprA		csgD	1770372	1770476	F	ACGGTTATAAATCAACATATTGATTTATAAGCATGGAAATCCCCTGAGTGAAACAACGAATTGCTGTGTGTAGTCTTTGCCCATCTCCCACGATGGGCTTTTTTT	59	73	ATTGCTGTGTGTAGT	-98	-84	ACTACACACAGCAGT	mutational analysis	Mika 2012
RprA		csgD	1770372	1770476	F	ACGGTTATAAATCAACATATTGATTTATAAGCATGGAAATCCCCTGAGTGAAACAACGAATTGCTGTGTGTAGTCTTTGCCCATCTCCCACGATGGGCTTTTTTT	27	44	TAAGCATGGAAATCCCCT	-14	7	AGCGGGGTTTCATCATGTTTA	mutational analysis	Mika 2012
RprA		rpoS	1770372	1770476	F	ACGGTTATAAATCAACATATTGATTTATAAGCATGGAAATCCCCTGAGTGAAACAACGAATTGCTGTGTGTAGTCTTTGCCCATCTCCCACGATGGGCTTTTTTT	32	61	ATGGAAATCCCCTGAGTGAAACAACGAATT	-117	-94	AATTCGTTACAAGGGGAAATCCGT	mutational analysis	Majdalani 2002
RprA		ydaM	1770372	1770476	F	ACGGTTATAAATCAACATATTGATTTATAAGCATGGAAATCCCCTGAGTGAAACAACGAATTGCTGTGTGTAGTCTTTGCCCATCTCCCACGATGGGCTTTTTTT	44	74	TGAGTGAAACAACGAATTGCTGTGTGTAGTC	3	37	GATTACGCACAACTTCAATACCCTGGACTTACTCA	mutational analysis	Mika 2012
SgrS		ptsG	77367	77593	F	GATGAAGCAAGGGGGTGCCCCATGCGTCAGTTTTATCAGCACTATTTTACCGCGACAGCGAAGTTGTGCTGGTTGCGTTGGTTAAGCGTCCCACAACGATTAACCATGCTTGAAGGACTGATGCAGTGGGATGACCGCAATTCTGAAAGTTGACTTGCCTGCATCATGTGTGACTGAGTATTGGTGTAAAATCACCCGCCAGCAGATTATACCTGCTGGTTTTTTTT	156	186	GCCTGCATCATGTGTGACTGAGTATTGGTGT	-28	4	GCACCCATACTCAGGAGCACTCTCAATTATGT	mutational analysis	Kawamoto et al 2006
SgrS		manX	77367	77593	F	GATGAAGCAAGGGGGTGCCCCATGCGTCAGTTTTATCAGCACTATTTTACCGCGACAGCGAAGTTGTGCTGGTTGCGTTGGTTAAGCGTCCCACAACGATTAACCATGCTTGAAGGACTGATGCAGTGGGATGACCGCAATTCTGAAAGTTGACTTGCCTGCATCATGTGTGACTGAGTATTGGTGTAAAATCACCCGCCAGCAGATTATACCTGCTGGTTTTTTTT	158	171	CTGCATCATGTGTG	24	37	CACACATGGTTGGG	mutational analysis	Rice and Vanderpool 2011 NAR
SgrS		manY	77367	77593	F	GATGAAGCAAGGGGGTGCCCCATGCGTCAGTTTTATCAGCACTATTTTACCGCGACAGCGAAGTTGTGCTGGTTGCGTTGGTTAAGCGTCCCACAACGATTAACCATGCTTGAAGGACTGATGCAGTGGGATGACCGCAATTCTGAAAGTTGACTTGCCTGCATCATGTGTGACTGAGTATTGGTGTAAAATCACCCGCCAGCAGATTATACCTGCTGGTTTTTTTT	167	178	GTGTGACTGAGT	-44	-30	ACTCAGTTTTCACAC	mutational analysis	Rice et al 2012
SgrS		yigL	77367	77593	F	GATGAAGCAAGGGGGTGCCCCATGCGTCAGTTTTATCAGCACTATTTTACCGCGACAGCGAAGTTGTGCTGGTTGCGTTGGTTAAGCGTCCCACAACGATTAACCATGCTTGAAGGACTGATGCAGTGGGATGACCGCAATTCTGAAAGTTGACTTGCCTGCATCATGTGTGACTGAGTATTGGTGTAAAATCACCCGCCAGCAGATTATACCTGCTGGTTTTTTTT	167	186	GTGTGACTGAGTATTGGTGT	-96	-76	ACGCAATGCGCTCAGTCGCGC	mutational analysis	Sun and Vanderpool 2013
Spf	Spot 42	gltA	4049899	4050007	F	GTAGGGTACAGAGGTAAGATGTTCTATCTTTCAGACCTTTTACTTCACGTAATCGGATTTGGCTGAATATTTTAGCCGCCCCAGTCAGTAATGACTGGGGCGTTTTTTA	3	12	GGGTACAGAG	-131	-122	CTCTGTACCC	mutational analysis	Beisel and Storz 2011
Spf	Spot 42	caiA	4049899	4050007	F	GTAGGGTACAGAGGTAAGATGTTCTATCTTTCAGACCTTTTACTTCACGTAATCGGATTTGGCTGAATATTTTAGCCGCCCCAGTCAGTAATGACTGGGGCGTTTTTTA	22	37	TCTATCTTTCAGACCT	-10	5	AGGTTGAAAGATGGA	mutational analysis	Beisel et al 2012
Spf	Spot 42	sucC	4049899	4050007	F	GTAGGGTACAGAGGTAAGATGTTCTATCTTTCAGACCTTTTACTTCACGTAATCGGATTTGGCTGAATATTTTAGCCGCCCCAGTCAGTAATGACTGGGGCGTTTTTTA	22	33	TCTATCTTTCAG	-20	-9	CTGAAGGATGGA	mutational analysis	Wright et al 2013
Spf	Spot 42	sthA	4049899	4050007	F	GTAGGGTACAGAGGTAAGATGTTCTATCTTTCAGACCTTTTACTTCACGTAATCGGATTTGGCTGAATATTTTAGCCGCCCCAGTCAGTAATGACTGGGGCGTTTTTTA	47	54	CGTAATCG	15	22	CGATTACG	mutational analysis	Beisel and Storz 2011
Spf	Spot 42	srlA	4049899	4050007	F	GTAGGGTACAGAGGTAAGATGTTCTATCTTTCAGACCTTTTACTTCACGTAATCGGATTTGGCTGAATATTTTAGCCGCCCCAGTCAGTAATGACTGGGGCGTTTTTTA	19	33	TGTTCTATCTTTCAG	-15	-1	CTGAAGGAGAGAACA	mutational analysis	Beisel and Storz 2011
Spf	Spot 42	fucI	4049899	4050007	F	GTAGGGTACAGAGGTAAGATGTTCTATCTTTCAGACCTTTTACTTCACGTAATCGGATTTGGCTGAATATTTTAGCCGCCCCAGTCAGTAATGACTGGGGCGTTTTTTA	3	56	GGGTACAGAGGTAAGATGTTCTATCTTTCAGACCTTTTACTTCACGTAATCGGA	-24	34	TCCGAATAAAGTGAGGAATCTGTAATGAAAAAAATCAGCTTACCGAAAATTGGTATCC	mutational analysis	Beisel and Storz 2012
Spf	Spot 42	galK	4049899	4050007	F	GTAGGGTACAGAGGTAAGATGTTCTATCTTTCAGACCTTTTACTTCACGTAATCGGATTTGGCTGAATATTTTAGCCGCCCCAGTCAGTAATGACTGGGGCGTTTTTTA	0	61	GTAGGGTACAGAGGTAAGATGTTCTATCTTTCAGACCTTTTACTTCACGTAATCGGATTTGG	-20	56	GCGAATCCGGAGTGTAAGAAATGAGTCTGAAAGAAAAAACACAATCTCTGTTTGCCAACGCATTTGGCTACCCTGC	in vitro footprinting	Moller et al 2002
Spf	Spot 42	nanC	4049899	4050007	F	GTAGGGTACAGAGGTAAGATGTTCTATCTTTCAGACCTTTTACTTCACGTAATCGGATTTGGCTGAATATTTTAGCCGCCCCAGTCAGTAATGACTGGGGCGTTTTTTA	0	16	GTAGGGTACAGAGGTAA	-33	-16	TTGCTTTCTGTATCCTAC	mutational analysis	Beisel and Storz 2011
Spf	Spot 42	paaK	4049899	4050007	F	GTAGGGTACAGAGGTAAGATGTTCTATCTTTCAGACCTTTTACTTCACGTAATCGGATTTGGCTGAATATTTTAGCCGCCCCAGTCAGTAATGACTGGGGCGTTTTTTA	0	8	GTAGGGTAC	-10	-2	GTACCCTAC	mutational analysis	Beisel et al 2012
Spf	Spot 42	ascF	4049899	4050007	F	GTAGGGTACAGAGGTAAGATGTTCTATCTTTCAGACCTTTTACTTCACGTAATCGGATTTGGCTGAATATTTTAGCCGCCCCAGTCAGTAATGACTGGGGCGTTTTTTA	0	7	GTAGGGTA	-28	-21	TACCCTAC	mutational analysis	Beisel 2012
Spf	Spot 42	ascF	4049899	4050007	F	GTAGGGTACAGAGGTAAGATGTTCTATCTTTCAGACCTTTTACTTCACGTAATCGGATTTGGCTGAATATTTTAGCCGCCCCAGTCAGTAATGACTGGGGCGTTTTTTA	51	59	ATCGGATTT	-7	2	AAATCCGAT	mutational analysis	Beisel 2012
Spf	Spot 42	sdhC	4049899	4050007	F	GTAGGGTACAGAGGTAAGATGTTCTATCTTTCAGACCTTTTACTTCACGTAATCGGATTTGGCTGAATATTTTAGCCGCCCCAGTCAGTAATGACTGGGGCGTTTTTTA	3	14	GGGTACAGAGGT	-55	-44	ACCTCTGTGCCC	mutational analysis	Masse and Desnoyers 2012
Spf	Spot 42	fucP	4049899	4050007	F	GTAGGGTACAGAGGTAAGATGTTCTATCTTTCAGACCTTTTACTTCACGTAATCGGATTTGGCTGAATATTTTAGCCGCCCCAGTCAGTAATGACTGGGGCGTTTTTTA	45	55	CACGTAATCGG	-39	-29	CCGATTACGTG	mutational analysis	Beisel et al 2012
Spf	Spot 42	xylF	4049899	4050007	F	GTAGGGTACAGAGGTAAGATGTTCTATCTTTCAGACCTTTTACTTCACGTAATCGGATTTGGCTGAATATTTTAGCCGCCCCAGTCAGTAATGACTGGGGCGTTTTTTA	0	32	GTAGGGTACAGAGGTAAGATGTTCTATCTTTCA	2	40	TGAAAATAAAGAACATTCTACTCACCCTTTGCACCTCAC	mutational analysis	Beisel and Storz 2011
Spf	Spot 42	atoD	4049899	4050007	F	GTAGGGTACAGAGGTAAGATGTTCTATCTTTCAGACCTTTTACTTCACGTAATCGGATTTGGCTGAATATTTTAGCCGCCCCAGTCAGTAATGACTGGGGCGTTTTTTA	3	9	GGGTACA	-36	-29	CTGTACCC	mutational analysis	Beisel et al 2012
Spf	Spot 42	gdhA	4049899	4050007	F	GTAGGGTACAGAGGTAAGATGTTCTATCTTTCAGACCTTTTACTTCACGTAATCGGATTTGGCTGAATATTTTAGCCGCCCCAGTCAGTAATGACTGGGGCGTTTTTTA	39	55	TTACTTCACGTAATCGG	80	94	CCGTTCGTGAAGTAA	mutational analysis	Wright et al 2013
Spf	Spot 42	puuE	4049899	4050007	F	GTAGGGTACAGAGGTAAGATGTTCTATCTTTCAGACCTTTTACTTCACGTAATCGGATTTGGCTGAATATTTTAGCCGCCCCAGTCAGTAATGACTGGGGCGTTTTTTA	28	56	TTTCAGACCTTTTACTTCACGTAATCGGA	-35	-2	TCCGATTAACCGTGAAGAGTCAAAAGGTGTGAAA	mutational analysis	Beisel et al 2012

## Sheet: Table S2
	Supplementary Table S2. Stress association and transcriptional control of sRNAs studied.
		Stress Expression Association			Other TFs, Summarized from RegDB (only TF-gene pairs with regDB's "strong" evidence level are listed)	Basal Expression Condtions (ND = not detected, n/a = not tested)
	sRNA	Stress Condition	Transcriptional Response (TF regulator, if known)	Reference		Exponential	Transition/Early Stationary	Mid Stationary	Late Stationary	Media tested	References
	CsrB	Acetate, formate	activated (UvrY)	Chavez 2010	(indirect repression by Crp)	low	high	high	ND/high	CFA/Kornberg	Jorgensen 2013, Weilbacher 2003
	CsrC	Acetate, formate	activated (UvrY)	Chavez 2010	Crp, repressed	low	high	high	ND/high	CFA/Kornberg	Jorgensen 2013, Weilbacher 2003
	Spot 42/Spf	Low glucose	repressed (Crp)	reviewed in Gottesman 2011		high	low	ND	ND	LB	Thomason 2012
	McaS	Low glucose	activated (Crp)	Thomason 2012		low	high	high	low/mid	LB/CFA	Thomason 2012, Jorgensen 2013
	FnrS	Anaerobic conditions	activated (Fnr)	reviewed in Gottesman 2011		minor	n/a	n/a	n/a	minmal glc/gly with oxygen	Boysen 2010
	MicL	Cell envelope stress	activated (σE)	Guo 2014		ND	low	high	max	EZ rdm	Guo 2014
	SgrS	High glucose-phosphate	activated (SgrR)	reviewed in Gottesman 2011		ND/high	n/a	n/a	n/a	LB/LB+ α-methyl glucoside	Vanderpool 2004
	RprA	Cell surface stress	activated (RcsB)	reviewed in Gottesman 2011	CpxR, activated
	ChiX	Chitosugars	repressed ()	reviewed in Gottesman 2011
	GcvB	High glycine	activated (GcvA)	reviewed in Gottesman 2011
	GlmZ	High nitrogen	repressed ()	reviewed in Gottesman 2011
	CyaR	Low glucose	activated (Crp)	reviewed in Gottesman 2011	CpxR, repressed
	DsrA	Low Temperature	increased ()	reviewed in Gottesman 2011
	GadY	Stationary Phase	activated (σS)	reviewed in Gottesman 2011

## Sheet: Table S3
Supplementary Table S3. Summary of predicted CsrA-sRNA binding sites.							Note: Top 15 conformations of paired CsrA-sRNA binding sites are predicted. Key: BS_pos_1-1 = binding site 1 (5' binding site) of conformation 1; BS_pos_2-1 = binding site 2 (3' binding site) of conformation 1.
sRNA	Sequence	Length	BS_pos_1-1 (1-start nt numbering)	BS_pos_1-2	BS_pos_1-3	BS_pos_1-4	BS_pos_1-5	BS_pos_1-6	BS_pos_1-7	BS_pos_1-8	BS_pos_1-9	BS_pos_1-10	BS_pos_1-11	BS_pos_1-12	BS_pos_1-13	BS_pos_1-14	BS_pos_1-15	BS_pos_2-1	BS_pos_2-2	BS_pos_2-3	BS_pos_2-4	BS_pos_2-5	BS_pos_2-6	BS_pos_2-7	BS_pos_2-8	BS_pos_2-9	BS_pos_2-10	BS_pos_2-11	BS_pos_2-12	BS_pos_2-13	BS_pos_2-14	BS_pos_2-15	BS_seq_1-1	BS_seq_1-2	BS_seq_1-3	BS_seq_1-4	BS_seq_1-5	BS_seq_1-6	BS_seq_1-7	BS_seq_1-8	BS_seq_1-9	BS_seq_1-10	BS_seq_1-11	BS_seq_1-12	BS_seq_1-13	BS_seq_1-14	BS_seq_1-15	BS_seq_2-1	BS_seq_2-2
ChiX	ACACCGTCGCTTAAAGTGACGGCATAATAATAAAAAAATGAAATTCCTCTTTGACGGGCCAATAGCGATATTGGCCATTTTTTT	84	26	37	26	37	25	23	37	27	38	24	26	32	28	38	29	37	50	38	64	37	37	51	37	50	37	36	42	38	64	41	AATAA	AATGA	AATAA	AATGA	TAATA	CATAA	AATGA	ATAAT	ATGAA	ATAAT	AATAA	AAAAA	TAATA	ATGAA	AATAA	AATGA	TTTGA
CyaR	GCTGAAAAACATAACCCATAAAATGCTAGCTGTACCAGGAACCACCTCCTTAGCCTGTGTAATCTCCCTTACACGGGCTTATTTTTT	87	7	5	22	8	6	22	2	1	9	7	23	5	7	10	5	22	22	36	22	22	40	22	22	22	23	36	23	36	22	36	AAACA	AAAAA	AATGC	AACAT	AAAAC	AATGC	CTGAA	GCTGA	ACATA	AAACA	ATGCT	AAAAA	AAACA	CATAA	AAAAA	AATGC	AATGC
DsrA	AACACATCAGATTTCCTGGTGTAACGAATTTTTTAAGTGCTTCTTGCTTAAGCAAGTTTCATCCCGACCCCCTCAGGGTCGGGATTT	87	23	24	23	23	23	24	24	23	11	24	23	23	24	11	11	35	35	36	34	54	36	34	37	23	54	50	53	37	24	35	AACGA	ACGAA	AACGA	AACGA	AACGA	ACGAA	ACGAA	AACGA	ATTTC	ACGAA	AACGA	AACGA	ACGAA	ATTTC	ATTTC	AAGTG	AAGTG
GlmZ	GTAGATGCTCATTCCATCTCTTATGTTCGCCTTAGTGCCTCATAAACTCCGGAATGACGCAGAGCCGTTTACGGTGCTTATCGTCCACTGACAGATGTCGCTTATGCCTCATCAGACACCATGGACACAACGTTGAGTGAAGCACCCACTTGTTGTCATACAGACCTGTTTTAACGCCTGCTCCGTAATAAGAGCAGGCGTTTTTTT	207	140	140	140	129	140	160	129	129	114	140	140	129	130	121	129	160	161	187	160	158	187	187	140	140	165	166	161	160	140	158	AAGCA	AAGCA	AAGCA	AACGT	AAGCA	ACAGA	AACGT	AACGT	AGACA	AAGCA	AAGCA	AACGT	ACGTT	ATGGA	AACGT	ACAGA	CAGAC
RnpB	GAAGCTGACCAGACAGTCGCCGCTTCGTCGTCGTCCTCTTCGGGGGAGACGGGCGGAGGGGAGGAAAGTCCGGGCTCCATAGGGCAGGGTGCCAGGTAACGCCTGGGGGGGAAACCCACGACCAGTGCAACAGAGAGCAAACCGCCGATGGCCCGCGCAAGCGGGATCAGGTAAGGGTGAAAGGGTGCGGTAAGAGCGCACCGCGCGGCTGGTAACAGTCCGTGGCACGGTAAACTCCACCCGGAGCAAGGCCAAATAGGGGTTCATAAGGTACGGCCCGTACTGAACCCGGGTAGGCTGCTTGAGCCAGTGAGCGATTGCTGGCCTAGATGAATGACTGTCCACGACAGAACCCGGCTTATCGGTCAGTTTCACCT	377	132	130	93	258	173	257	94	93	131	93	268	129	248	132	94	173	173	173	268	192	268	173	130	173	132	333	173	268	174	130	AGAGA	ACAGA	CAGGT	AGGGG	AAGGG	TAGGG	AGGTA	CAGGT	CAGAG	CAGGT	AAGGT	AACAG	AAGGC	AGAGA	AGGTA	AAGGG	AAGGG
SgrS	GATGAAGCAAGGGGGTGCCCCATGCGTCAGTTTTATCAGCACTATTTTACCGCGACAGCGAAGTTGTGCTGGTTGCGTTGGTTAAGCGTCCCACAACGATTAACCATGCTTGAAGGACTGATGCAGTGGGATGACCGCAATTCTGAAAGTTGACTTGCCTGCATCATGTGTGACTGAGTATTGGTGTAAAATCACCCGCCAGCAGATTATACCTGCTGGTTTTTTTT	227	147	146	147	146	147	146	113	113	166	147	146	173	131	176	131	173	173	176	176	166	166	146	147	176	169	169	188	146	188	147	AAGTT	AAAGT	AAGTT	AAAGT	AAGTT	AAAGT	AAGGA	AAGGA	ATGTG	AAGTT	AAAGT	ACTGA	ATGAC	GAGTA	ATGAC	ACTGA	ACTGA
McaS	ACCGGCGCAGAGGAGACAATGCCGGATTTAAGACGCGGATGCACTGCTGTGTGTACTGTAGAGTCTGGCGGATGTCGACAGACTCTATTTTTT	93	10	10	30	30	10	39	26	29	39	30	30	29	7	2	29	30	29	71	68	39	71	39	71	68	46	78	68	30	30	39	GAGGA	GAGGA	AAGAC	AAGAC	GAGGA	ATGCA	ATTTA	TAAGA	ATGCA	AAGAC	AAGAC	TAAGA	GCAGA	CCGGC	TAAGA	AAGAC	TAAGA
SibC	GTAAGGGTAAGGGAGGATTGCTCCTCCCCTGAGACTGACTGTTAATAAGCGCTGAAACTTATGAGTAACAGTACAATCAGTATGATGACAAGTCGCATCATAACCCTTCTCCTTCAAGCCCTCGCTTCGGTGAGGGCTTT	140	52	51	63	17	61	47	52	51	17	17	60	34	52	51	63	90	90	90	90	90	60	89	89	51	52	90	90	63	63	89	CTGAA	GCTGA	GAGTA	ATTGC	ATGAG	AAGCG	CTGAA	GCTGA	ATTGC	ATTGC	TATGA	ACTGA	CTGAA	GCTGA	GAGTA	AAGTC	AAGTC
MicL	ATTTTTACCGTTGCATCATGTCGCCCAATATGATGCTTGCTCGTACCAGGCCCCTGCAATTTCAACAGGGGCCTTTTTTT	80	41	7	7	7	41	23	7	37	1	40	41	7	23	41	8	58	41	58	37	59	58	40	58	58	58	57	23	41	60	41	TCGTA	ACCGT	ACCGT	ACCGT	TCGTA	GCCCA	ACCGT	TTGCT	ATTTT	CTCGT	TCGTA	ACCGT	GCCCA	TCGTA	CCGTT	AATTT	TCGTA
GadY	ACTGAGAGCACAAAGTTTCCCGTGCCAACAGGGAGTGTTATAACGGTTTATTAGTCTGGAGACGGCAGACTATCCTCTTCCCGGTCCCCTATGCCGGGTTTTTTT	105	13	12	30	12	13	12	30	13	12	12	13	1	1	29	13	30	30	43	43	59	59	42	61	42	61	43	12	13	43	42	AAGTT	AAAGT	AGGGA	AAAGT	AAGTT	AAAGT	AGGGA	AAGTT	AAAGT	AAAGT	AAGTT	ACTGA	ACTGA	CAGGG	AAGTT	AGGGA	AGGGA
SibD	ACAAGGGTGAGGGAGGATTTCTCCCCCCTCTGATTGGCTGTTAATAAGCTGCGAAACTTACGAGTAACAACACAATCAGTATGATGACGAGCTTCATCATAACCCTTTCCTTCTGTAAGGCCCCCTTCTTCGGGAGGGGCTTT	143	89	46	87	46	88	51	51	50	50	43	43	45	51	50	46	117	59	117	60	117	89	117	89	117	54	55	59	87	87	56	GAGCT	AAGCT	ACGAG	AAGCT	CGAGC	GCGAA	GCGAA	TGCGA	TGCGA	AATAA	AATAA	TAAGC	GCGAA	TGCGA	AAGCT	AAGGC	TACGA
RprA	ACGGTTATAAATCAACATATTGATTTATAAGCATGGAAATCCCCTGAGTGAAACAACGAATTGCTGTGTGTAGTCTTTGCCCATCTCCCACGATGGGCTTTTTTT	105	33	33	33	33	33	33	33	33	1	33	43	38	37	29	34	55	47	51	52	56	46	43	48	33	60	55	55	55	55	55	ATGGA	ATGGA	ATGGA	ATGGA	ATGGA	ATGGA	ATGGA	ATGGA	ACGGT	ATGGA	CCTGA	AATCC	AAATC	AAGCA	TGGAA	AACGA	AGTGA
GcvB	ACTTCCTGAGCCGGAACGAAAAGTTTTATCGGAATGCGTGTTCTGGTGAACTTTTGGCTTACGGTTGTGATGTTGTGTTGTTGTGTTTGCAATTGGTCTGCGATTCAGACCATGGTAGCAAAGCTACCTTTTTTCACTTCCTGTACATTTACCCTGTCTGTCCATAGTGATTAATGTAGCACCGCCTAATTGCGGTGCTTTTTTTT	206	15	1	15	15	15	15	15	15	15	16	1	16	15	5	154	70	15	69	61	34	33	72	35	36	70	16	69	66	15	173	AACGA	ACTTC	AACGA	AACGA	AACGA	AACGA	AACGA	AACGA	AACGA	ACGAA	ACTTC	ACGAA	AACGA	CCTGA	CTGTC	ATGTT	AACGA
SibA	GTGAGGGTTAGGGAGAGGTTTCCCCCTCCCCCTGGTGTTCTTAGTAAGCCTGGAAGCTAATCACTAAGAGTATCACCAGTATGATGACGTGCTTCATCATAACCCTTTCCTTATTAAAAGCCCTCTTCTCCGGGAGAGGCTTT	143	50	50	50	50	4	3	15	50	51	50	46	50	87	46	59	87	88	89	112	50	50	50	117	87	113	59	77	112	87	87	CTGGA	CTGGA	CTGGA	CTGGA	AGGGT	GAGGG	GAGGT	CTGGA	TGGAA	CTGGA	AAGCC	CTGGA	ACGTG	AAGCC	AATCA	ACGTG	CGTGC
Spf	GTAGGGTACAGAGGTAAGATGTTCTATCTTTCAGACCTTTTACTTCACGTAATCGGATTTGGCTGAATATTTTAGCCGCCCCAGTCAGTAATGACTGGGGCGTTTTTTA	109	53	16	3	53	2	3	2	31	2	3	2	3	8	19	8	67	53	26	66	53	25	26	53	25	53	12	47	26	53	25	TCGGA	AAGAT	AGGGT	TCGGA	TAGGG	AGGGT	TAGGG	TCAGA	TAGGG	AGGGT	TAGGG	AGGGT	ACAGA	ATGTT	ACAGA	ATATT	TCGGA
FnrS	GCAGGTGAATGCAACGTCAAGCGATGGGCGTTGCGCTCCATATTGTCTTACTTCCTTTTTTGAATTACTGCATAGCACAATTGATTCGTACGACGCCGACTTTGATGAGTCGGCTTTTTTTT	122	2	2	19	20	73	19	19	20	3	72	73	20	2	19	89	19	20	89	89	89	90	73	90	19	89	90	73	21	42	104	CAGGT	CAGGT	AAGCG	AGCGA	TAGCA	AAGCG	AAGCG	AGCGA	AGGTG	ATAGC	TAGCA	AGCGA	CAGGT	AAGCG	TACGA	AAGCG	AGCGA
Total
[truncated: 31 more columns]

## Sheet: Table S4
	Supplementary Table S4	Strains and plasmids used in this study.
	Strain Number	Strain Name	Genotype	Plasmid	Antibiotic Resistance	Purpose	Insert sRNA or 5' UTR sequence (if relevant)	Notes	Reference
	CML 1188	K-12 MG1655	F- λ- ilvG- rfb-50 rph-1	N/A	N/A	General			Barrick Lab
	CML 1	DH5α	F– endA1 glnV44 thi-1 recA1 relA1 gyrA96 deoR nupG purB20 φ80dlacZΔM15 Δ(lacZYA-argF)U169, hsdR17(rK–mK+), λ–	N/A	N/A	General/Cloning			NEB
	CML 70	BL21 DE3	F– ompT gal dcm lon hsdSB(rB–mB–) λ(DE3 [lacI lacUV5-T7p07 ind1 sam7 nin5]) [malB+]K-12(λS)	N/A	N/A	Protien Purification			NEB
	CML 15	ΔcsrB	ΔcsrB::cam F- λ- ilvG- rfb-50 rph-1	N/A	chlor	TriFC Assay			Tony Romeo Lab (Gudapaty 2001)
	CML 1225	HL 3721	ΔcsrB ΔcsrC ΔglgCAP ΔpgaABCD lacIq F- λ- ilvG- rfb-50 rph-1	N/A	N/A	Inducible System TriFC Assay		Obtained from Addgene, Bacterial Strain #52950	Han Lim Lab (Adamson 2013)
	CML 1224	HL 4142	ΔcsrA::cam ΔcsrB ΔcsrC ΔcsrD ΔglgCAP ΔpgaABCD lacIq F- λ- ilvG- rfb-50 rph-1	N/A	chlor	Fluorescent Reporter Assay		Obtained from Addgene, Bacterial Strain #37981	Han Lim Lab (Adamson 2013)
	CML 2169	ΔmcaS	∆abgR-ydaL::kan F- λ- ilvG- rfb-50 rph-1	N/A	kan	Congo Red Assay (cured prior to use)		Gift from lab of Dr. Susan Gottesman	Storz Lab (Thomason 2012)
	CML 3134	Δspf	∆spf F- λ- ilvG- rfb-50 rph-1	N/A	N/A	Genomic Spot 42 regluatory assay		Constructed with CRISPR-Cas9 system	This Study
	CML 3162	spf gga:gca	spf::spf_gga:gca F- λ- ilvG- rfb-50 rph-1	N/A	N/A	Genomic Spot 42 regluatory assay		Constructed with CRISPR-Cas9 system	This Study
	CML 3716	Spot42 Triple mutant	spf gga:gca, ggc:gcc, ggg:guu F- λ- ilvG- rfb-50 rph-1	N/A	N/A	Genomic Spot 42 regluatory assay		Spot42 with known and putative CsrA binding sites mutated	This Study
	CML380	DH5α	(see above)	pCSB12	amp	CsrA-His6 purification			Romeo Lab (Dubey 2005)
	CML 221	DH5α	(see above)	pMS2-CYFP	kan	TriFC Assay	N/A	Available on Addgene Plasmid #98587	Gelderman et al 2015
	CML 605	DH5α	(see above)	pTriFC CsrA-NYFP MS2BD-groS 5' UTR-mStrawberry	amp	Parent plasmid for cloning	N/A	Comparable plasmid CML 951 on Addgene Plasmid #98848, cloning parent plasmid	Sowa 2017
	CML 2403	DH5α	(see above)	pTriFC CsrA-NYFP MS2BD-Random	amp	TriFC Assay	GCCGTGGCGGTGTTCGTCTGGGTGTGGTCTACACAATGCGGGCGGTGCGTCTGCTCCGGCCGGCCTCTGGTGGCTCGCATCAAATAAAACGAAAGGCTCAGTCGAAAGACTGGGCCTTTCGTTTTATCTGTTGTTTGT	Cloned via Gibson Assembly (See Table S6 for primers)	This Study
	CML1764	DH5α	(see above)	pTriFC CsrA-NYFP MS2BD-fnrS	amp	TriFC Assay	GCAGGTGAATGCAACGTCAAGCGATGGGCGTTGCGCTCCATATTGTCTTACTTCCTTTTTTGAATTACTGCATAGCACAATTGATTCGTACGACGCCGACTTTGATGAGTCGGCTTTTTTTT	Cloned via Gibson Assembly (See Table S6 for primers)	This Study
	CML1763	DH5α	(see above)	pTriFC CsrA-NYFP MS2BD-cyaR	amp	TriFC Assay	GCTGAAAAACATAACCCATAAAATGCTAGCTGTACCAGGAACCACCTCCTTAGCCTGTGTAATCTCCCTTACACGGGCTTATTTTTT	Cloned via Gibson Assembly (See Table S6 for primers)	This Study
	CML1765	DH5α	(see above)	pTriFC CsrA-NYFP MS2BD-glmZ	amp	TriFC Assay	GTAGATGCTCATTCCATCTCTTATGTTCGCCTTAGTGCCTCATAAACTCCGGAATGACGCAGAGCCGTTTACGGTGCTTATCGTCCACTGACAGATGTCGCTTATGCCTCATCAGACACCATGGACACAACGTTGAGTGAAGCACCCACTTGTTGTCATACAGACCTGTTTTAACGCCTGCTCCGTAATAAGAGCAGGCGTTTTTTT	Cloned via Gibson Assembly (See Table S6 for primers)	This Study
	CML1760	DH5α	(see above)	pTriFC CsrA-NYFP MS2BD-gadY	amp	TriFC Assay	ACTGAGAGCACAAAGTTTCCCGTGCCAACAGGGAGTGTTATAACGGTTTATTAGTCTGGAGACGGCAGACTATCCTCTTCCCGGTCCCCTATGCCGGGTTTTTTT	Cloned via Gibson Assembly (See Table S6 for primers)	This Study
	CML1762	DH5α	(see above)	pTriFC CsrA-NYFP MS2BD-sgrS	amp	TriFC Assay	GATGAAGCAAGGGGGTGCCCCATGCGTCAGTTTTATCAGCACTATTTTACCGCGACAGCGAAGTTGTGCTGGTTGCGTTGGTTAAGCGTCCCACAACGATTAACCATGCTTGAAGGACTGATGCAGTGGGATGACCGCAATTCTGAAAGTTGACTTGCCTGCATCATGTGTGACTGAGTATTGGTGTAAAATCACCCGCCAGCAGATTATACCTGCTGGTTTTTTTT	Cloned via Gibson Assembly (See Table S6 for primers)	This Study
	CML1769	DH5α	(see above)	pTriFC CsrA-NYFP MS2BD-rnpB	amp	TriFC Assay	GAAGCTGACCAGACAGTCGCCGCTTCGTCGTCGTCCTCTTCGGGGGAGACGGGCGGAGGGGAGGAAAGTCCGGGCTCCATAGGGCAGGGTGCCAGGTAACGCCTGGGGGGGAAACCCACGACCAGTGCAACAGAGAGCAAACCGCCGATGGCCCGCGCAAGCGGGATCAGGTAAGGGTGAAAGGGTGCGGTAAGAGCGCACCGCGCGGCTGGTAACAGTCCGTGGCACGGTAAACTCCACCCGGAGCAAGGCCAAATAGGGGTTCATAAGGTACGGCCCGTACTGAACCCGGGTAGGCTGCTTGAGCCAGTGAGCGATTGCTGGCCTAGATGAATGACTGTCCACGACAGAACCCGGCTTATCGGTCAGTTTCACCT	Cloned via Gibson Assembly (See Table S6 for primers)	This Study
	CML1761	DH5α	(see above)	pTriFC CsrA-NYFP MS2BD-gcvB	amp	TriFC Assay	ACTTCCTGAGCCGGAACGAAAAGTTTTATCGGAATGCGTGTTCTGGTGAACTTTTGGCTTACGGTTGTGATGTTGTGTTGTTGTGTTTGCAATTGGTCTGCGATTCAGACCATGGTAGCAAAGCTACCTTTTTTCACTTCCTGTACATTTACCCTGTCTGTCCATAGTGATTAATGTAGCACCGCCTAATTGCGGTGCTTTTTTTT	Cloned via Gibson Assembly (See Table S6 for primers)	This Study
	CML1766	DH5α	(see above)	pTriFC CsrA-NYFP MS2BD-sibA	amp	TriFC Assay	GTGAGGGTTAGGGAGAGGTTTCCCCCTCCCCCTGGTGTTCTTAGTAAGCCTGGAAGCTAATCACTAAGAGTATCACCAGTATGATGACGTGCTTCATCATAACCCTTTCCTTATTAAAAGCCCTCTTCTCCGGGAGAGGCTTT	Purchased from Genscript	This Study
	CML1768	DH5α	(see above)	pTriFC CsrA-NYFP MS2BD-sibD	amp	TriFC Assay	ACAAGGGTGAGGGAGGATTTCTCCCCCCTCTGATTGGCTGTTAATAAGCTGCGAAACTTACGAGTAACAACACAATCAGTATGATGACGAGCTTCATCATAACCCTTTCCTTCTGTAAGGCCCCCTTCTTCGGGAGGGGCTTT	Purchased from Genscript	This Study
	CML1767	DH5α	(see above)	pTriFC CsrA-NYFP MS2BD-sibC	amp	TriFC Assay	GTAAGGGTAAGGGAGGATTGCTCCTCCCCTGAGACTGACTGTTAATAAGCGCTGAAACTTATGAGTAACAGTACAATCAGTATGATGACAAGTCGCATCATAACCCTTCTCCTTCAAGCCCTCGCTTCGGTGAGGGCTTT	Purchased from Genscript	This Study
	CML2133	DH5α	(see above)	pTriFC CsrA-NYFP MS2BD-spf	amp	TriFC Assay	GTAGGGTACAGAGGTAAGATGTTCTATCTTTCAGACCTTTTACTTCACGTAATCGGATTTGGCTGAATATTTTAGCCGCCCCAGTCAGTAATGACTGGGGCGTTTTTTA	Cloned via Gibson Assembly (See Table S6 for primers)	This Study
	CML2131	DH5α	(see above)	pTriFC CsrA-NYFP MS2BD-micL	amp	TriFC Assay	ATTTTTACCGTTGCATCATGTCGCCCAATATGATGCTTGCTCGTACCAGGCCCCTGCAATTTCAACAGGGGCCTTTTTTT	Cloned via Gibson Assembly (See Table S6 for primers)	This Study
	CML2132	DH5α	(see above)	pTriFC CsrA-NYFP MS2BD-mcaS	amp	TriFC Assay	ACCGGCGCAGAGGAGACAATGCCGGATTTAAGACGCGGATGCACTGCTGTGTGTACTGTAGAGTCTGGCGGATGTCGACAGACTCTATTTTTT	Cloned via Gibson Assembly (See Table S6 for primers)	This Study
	CML2134	DH5α	(see above)	pTriFC CsrA-NYFP MS2BD-chiX	amp	TriFC Assay	ACACCGTCGCTTAAAGTGACGGCATAATAATAAAAAAATGAAATTCCTCTTTGACGGGCCAATAGCGATATTGGCCATTTTTTT	Cloned via Gibson Assembly (See Table S6 for primers)	This Study
	CML2130	DH5α	(see above)	pTriFC CsrA-NYFP MS2BD-rprA	amp	TriFC Assay	ACGGTTATAAATCAACATATTGATTTATAAGCATGGAAATCCCCTGAGTGAAACAACGAATTGCTGTGTGTAGTCTTTGCCCATCTCCCACGATGGGCTTTTTTT	Cloned via Gibson Assembly (See Table S6 for primers)	This Study
	CML2129	DH5α	(see above)	pTriFC CsrA-NYFP MS2BD-dsrA	amp	TriFC Assay	AACACATCAGATTTCCTGGTGTAACGAATTTTTTAAGTGCTTCTTGCTTAAGCAAGTTTCATCCCGACCCCCTCAGGGTCGGGATTT	Cloned via Gibson Assembly (See Table S6 for primers)	This Study
	CML 2406	DH5α	(see above)	pTriFC Empty-NYFP MS2BD-Random	amp	TriFC Assay	GCCGTGGCGGTGTTCGTCTGGGTGTGGTCTACACAATGCGGGCGGTGCGTCTGCTCCGGCCGGCCTCTGGTGGCTCGCATCAAATAAAACGAAAGGCTCAGTCGAAAGACTGGGCCTTTCGTTTTATCTGTTGTTTGT	Cloned via Gibson Assembly (See Table S6 for primers)	This Study
	CML1774	DH5α	(see above)	pTriFC Empty-NYFP MS2BD-fnrS	amp	TriFC Assay	GCAGGTGAATGCAACGTCAAGCGATGGGCGTTGCGCTCCATATTGTCTTACTTCCTTTTTTGAATTACTGCATAGCACAATTGATTCGTACGACGCCGACTTTGATGAGTCGGCTTTTTTTT	Purchased from Genscript	This Study
	CML1773	DH5α	(see above)	pTriFC Empty-NYFP MS2BD-cyaR	amp	TriFC Assay	GCTGAAAAACATAACCCATAAAATGCTAGCTGTACCAGGAACCACCTCCTTAGCCTGTGTAATCTCCCTTACACGGGCTTATTTTTT	Purchased from Genscript	This Study
	CML1775	DH5α	(see above)	pTriFC Empty-NYFP MS2BD-glmZ	amp	TriFC Assay	GTAGATGCTCATTCCATCTCTTATGTTCGCCTTAGTGCCTCATAAACTCCGGAATGACGCAGAGCCGTTTACGGTGCTTATCGTCCACTGACAGATGTCGCTTATGCCTCATCAGACACCATGGACACAACGTTGAGTGAAGCACCCACTTGTTGTCATACAGACCTGTTTTAACGCCTGCTCCGTAATAAGAGCAGGCGTTTTTTT	Purchased from Genscript	This Study
	CML1770	DH5α	(see above)	pTriFC Empty-NYFP MS2BD-gadY	amp	TriFC Assay	ACTGAGAGCACAAAGTTTCCCGTGCCAACAGGGAGTGTTATAACGGTTTATTAGTCTGGAGACGGCAGACTATCCTCTTCCCGGTCCCCTATGCCGGGTTTTTTT	Purchased from Genscript	This Study
	CML1772	DH5α	(see above)	pTriFC Empty-NYFP MS2BD-sgrS	amp	TriFC Assay	GATGAAGCAAGGGGGTGCCCCATGCGTCAGTTTTATCAGCACTATTTTACCGCGACAGCGAAGTTGTGCTGGTTGCGTTGGTTAAGCGTCCCACAACGATTAACCATGCTTGAAGGACTGATGCAGTGGGATGACCGCAATTCTGAAAGTTGACTTGCCTGCATCATGTGTGACTGAGTATTGGTGTAAAATCACCCGCCAGCAGATTATACCTGCTGGTTTTTTTT	Purchased from Genscript	This Study
	CML1779	DH5α	(see above)	pTriFC Empty-NYFP MS2BD-rnpB	amp	TriFC Assay	GAAGCTGACCAGACAGTCGCCGCTTCGTCGTCGTCCTCTTCGGGGGAGACGGGCGGAGGGGAGGAAAGTCCGGGCTCCATAGGGCAGGGTGCCAGGTAACGCCTGGGGGGGAAACCCACGACCAGTGCAACAGAGAGCAAACCGCCGATGGCCCGCGCAAGCGGGATCAGGTAAGGGTGAAAGGGTGCGGTAAGAGCGCACCGCGCGGCTGGTAACAGTCCGTGGCACGGTAAACTCCACCCGGAGCAAGGCCAAATAGGGGTTCATAAGGTACGGCCCGTACTGAACCCGGGTAGGCTGCTTGAGCCAGTGAGCGATTGCTGGCCTAGATGAATGACTGTCCACGACAGAACCCGGCTTATCGGTCAGTTTCACCT	Purchased from Genscript	This Study
	CML1771	DH5α	(see above)	pTriFC Empty-NYFP MS2BD-gcvB	amp	TriFC Assay	ACTTCCTGAGCCGGAACGAAAAGTTTTATCGGAATGCGTGTTCTGGTGAACTTTTGGCTTACGGTTGTGATGTTGTGTTGTTGTGTTTGCAATTGGTCTGCGATTCAGACCATGGTAGCAAAGCTACCTTTTTTCACTTCCTGTACATTTACCCTGTCTGTCCATAGTGATTAATGTAGCACCGCCTAATTGCGGTGCTTTTTTTT	Purchased from Genscript	This Study
	CML1776	DH5α	(see above)	pTriFC Empty-NYFP MS2BD-sibA	amp	TriFC Assay	GTGAGGGTTAGGGAGAGGTTTCCCCCTCCCCCTGGTGTTCTTAGTAAGCCTGGAAGCTAATCACTAAGAGTATCACCAGTATGATGACGTGCTTCATCATAACCCTTTCCTTATTAAAAGCCCTCTTCTCCGGGAGAGGCTTT	Purchased from Genscript	This Study
	CML1778	DH5α	(see above)	pTriFC Empty-NYFP MS2BD-sibD	amp	TriFC Assay	ACAAGGGTGAGGGAGGATTTCTCCCCCCTCTGATTGGCTGTTAATAAGCTGCGAAACTTACGAGTAACAACACAATCAGTATGATGACGAGCTTCATCATAACCCTTTCCTTCTGTAAGGCCCCCTTCTTCGGGAGGGGCTTT	Purchased from Genscript	This Study
	CML1777	DH5α	(see above)	pTriFC Empty-NYFP MS2BD-sibC	amp	TriFC Assay	GTAAGGGTAAGGGAGGATTGCTCCTCCCCTGAGACTGACTGTTAATAAGCGCTGAAACTTATGAGTAACAGTACAATCAGTATGATGACAAGTCGCATCATAACCCTTCTCCTTCAAGCCCTCGCTTCGGTGAGGGCTTT	Purchased from Genscript	This Study
	CML2139	DH5α	(see above)	pTriFC Empty-NYFP MS2BD-spf	amp	TriFC Assay	GTAGGGTACAGAGGTAAGATGTTCTATCTTTCAGACCTTTTACTTCACGTAATCGGATTTGGCTGAATATTTTAGCCGCCCCAGTCAGTAATGACTGGGGCGTTTTTTA	Cloned via Gibson Assembly (See Table S6 for primers)	This Study
	CML2137	DH5α	(see above)	pTriFC Empty-NYFP MS2BD-micL	amp	TriFC Assay	ATTTTTACCGTTGCATCATGTCGCCCAATATGATGCTTGCTCGTACCAGGCCCCTGCAATTTCAACAGGGGCCTTTTTTT	Cloned via Gibson Assembly (See Table S6 for primers)	This Study
	CML2138	DH5α	(see above)	pTriFC Empty-NYFP MS2BD-mcaS	amp	TriFC Assay	ACCGGCGCAGAGGAGACAATGCCGGATTTAAGACGCGGATGCACTGCTGTGTGTACTGTAGAGTCTGGCGGATGTCGACAGACTCTATTTTTT	Cloned via Gibson Assembly (See Table S6 for primers)	This Study
	CML2140	DH5α	(see above)	pTriFC Empty-NYFP MS2BD-chiX	amp	TriFC Assay	ACACCGTCGCTTAAAGTGACGGCATAATAATAAAAAAATGAAATTCCTCTTTGACGGGCCAATAGCGATATTGGCCATTTTTTT	Cloned via Gibson Assembly (See Table S6 for primers)	This Study
	CML2136	DH5α	(see above)	pTriFC Empty-NYFP MS2BD-rprA	amp	TriFC Assay	ACGGTTATAAATCAACATATTGATTTATAAGCATGGAAATCCCCTGAGTGAAACAACGAATTGCTGTGTGTAGTCTTTGCCCATCTCCCACGATGGGCTTTTTTT	Cloned via Gibson Assembly (See Table S6 for primers)	This Study
	CML2135	DH5α	(see above)	pTriFC Empty-NYFP MS2BD-dsrA	amp	TriFC Assay	AACACATCAGATTTCCTGGTGTAACGAATTTTTTAAGTGCTTCTTGCTTAAGCAAGTTTCATCCCGACCCCCTCAGGGTCGGGATTT	Cloned via Gibson Assembly (See Table S6 for primers)	This Study
	CML 1034	DH5α	(see above)	pHL1756 glgC 5' UTR-gfp	amp	Fluorescent Reporter Assay	TCTGGCAGGGACCTGCACACGGATTGTGTGTGTTCCAGAGATGATAAAAAAGGAGTTAGTCATGGTTAGTTTAGAGAAGAACGATCACTTAATGTTGGCGCGCCAGCTGCCATTGAAATCTGTTGCCCTGATACTGGCGGGAGGACGTGGTACCCGCCTGA	spacer	Sowa 2017
	CML 877	DH5α	(see above)	pHL600 pLacO-CsrA pTetO-CsrB	kan	Parent plasmid for cloning	N/A	Cloning parent plasmid	Leistra 2017
	CML 2483	DH5α	(see above)	pHL600 pLacO-CsrA pTetO-McaS	kan	See column I	N/A	Cloned via Gibson Assembly (See Table S6 for primers), then only used as parent plasmid for cloning swapped promoters	This Study
	CML 2475	DH5α	(see above)	pHL600 pLacO-CsrA pTetO-GlmZ	kan	See column I	N/A	Cloned via Gibson Assembly (See Table S6 for primers), then only used as parent plasmid for cloning swapped promoters	This Study
	CML 2473	DH5α	(see above)	pHL600 pLacO-CsrA pTetO-GadY	kan	See column I	N/A	Cloned via Gibson Assembly (See Table S6 for primers), then only used as parent plasmid for cloning swapped promoters	This Study
	CML 2474	DH5α	(see above)	pHL600 pLacO-CsrA pTetO-GcvB	kan	See column I	N/A	Cloned via Gibson Assembly (See Table S6 for primers), then only used as parent plasmid for cloning swapped promoters	This Study
	CML 2556	DH5α	(see above)	pHL600 pLacO-CsrB pTetO-CsrA	kan	Fluorescent Reporter Assay	GTCGACAGGGAGTCaGACAACGAAGTGAACATCAGGATGATGACACTTCTGCAGGACACACCAGGATGGTGTTTCAGGGAAAGGCTTCTGGATGAAGCGAAGAGGATGACGCAGGACGCGTTAAAGGACACCTCCAGGATGGAGAATGAGAACCGGTCAGGATGATTCGGTGGGTCAGGAAGGCCAGGGACACTTCAGGATGAAGTATCACATCGGGGTGGTGTGAGCAGGAAGCAATAGTTCAGGATGAACGATTGGCCGCAAGGCCAGAGGAAAAGTTGTCAAGGATGAGCAGGGAGCAACAAAAGTAGCTGGAATGCTGCGAAACGAACCGGGAGCGCTGTGAATACAGTGCTCCCTTTTTTTATT	Cloned via Gibson Assembly (See Table S6 for primers)	This Study
	CML 2565	DH5α	(see above)	pHL600 pLacO-Random pTetO-CsrA	kan	Fluorescent Reporter Assay	GCCGTGGCGGTGTTCGTCTGGGTGTGGTCTACACAATGCGGGCGGTGCGTCTGCTCCGGCCGGCCTCTGGTGGCTCGCATCAAATAAAACGAAAGGCTCAGTCGAAAGACTGGGCCTTTCGTTTTATCTGTTGTTTGT	Cloned via Gibson Assembly (See Table S6 for primers)	This Study
	CML2555	DH5α	(see above)	pHL600 pLacO-chiX pTetO-CsrA	kan	Fluorescent Reporter Assay	ACACCGTCGCTTAAAGTGACGGCATAATAATAAAAAAATGAAATTCCTCTTTGACGGGCCAATAGCGATATTGGCCATTTTTTT	Cloned via Gibson Assembly (See Table S6 for primers)	This Study
	CML2559	DH5α	(see above)	pHL600 pLacO-fnrS pTetO-CsrA	kan	Fluorescent Reporter Assay	GCAGGTGAATGCAACGTCAAGCGATGGGCGTTGCGCTCCATATTGTCTTACTTCCTTTTTTGAATTACTGCATAGCACAATTGATTCGTACGACGCCGACTTTGATGAGTCGGCTTTTTTTT	Cloned via Gibson Assembly (See Table S6 for primers)	This Study
	CML2568	DH5α	(see above)	pHL600 pLacO-sgrS pTetO-CsrA	kan	Fluorescent Reporter Assay	GATGAAGCAAGGGGGTGCCCCATGCGTCAGTTTTATCAGCACTATTTTACCGCGACAGCGAAGTTGTGCTGGTTGCGTTGGTTAAGCGTCCCACAACGATTAACCATGCTTGAAGGACTGATGCAGTGGGATGACCGCAATTCTGAAAGTTGACTTGCCTGCATCATGTGTGACTGAGTATTGGTGTAAAATCACCCGCCAGCAGATTATACCTGCTGGTTTTTTTT	Cloned via Gibson Assembly (See Table S6 for primers)	This Study
	CML2563	DH5α	(see above)	pHL600 pLacO-mcaS pTetO-CsrA	kan	Fluorescent Reporter Assay	ACCGGCGCAGAGGAGACAATGCCGGATTTAAGACGCGGATGCACTGCTGTGTGTACTGTAGAGTCTGGCGGATGTCGACAGACTCTATTTTTT	Cloned via Gibson Assembly (See Table S6 for primers)	This Study
	CML2557	DH5α	(see above)	pHL600 pLacO-cyaR pTetO-CsrA	kan	Fluorescent Reporter Assay	GCTGAAAAACATAACCCATAAAATGCTAGCTGTACCAGGAACCACCTCCTTAGCCTGTGTAATCTCCCTTACACGGGCTTATTTTTT	Cloned via Gibson Assembly (See Table S6 for primers)	This Study
	CML2564	DH5α	(see above)	pHL600 pLacO-micL pTetO-CsrA	kan	Fluorescent Reporter Assay	ATTTTTACCGTTGCATCATGTCGCCCAATATGATGCTTGCTCGTACCAGGCCCCTGCAATTTCAACAGGGGCCTTTTTTT	Cloned via Gibson Assembly (See Table S6 for primers)	This Study
	CML2566	DH5α	(see above)	pHL600 pLacO-rnpB pTetO-CsrA	kan	Fluorescent Reporter Assay	GAAGCTGACCAGACAGTCGCCGCTTCGTCGTCGTCCTCTTCGGGGGAGACGGGCGGAGGGGAGGAAAGTCCGGGCTCCATAGGGCAGGGTGCCAGGTAACGCCTGGGGGGGAAACCCACGACCAGTGCAACAGAGAGCAAACCGCCGATGGCCCGCGCAAGCGGGATCAGGTAAGGGTGAAAGGGTGCGGTAAGAGCGCACCGCGCGGCTGGTAACAGTCCGTGGCACGGTAAACTCCACCCGGAGCAAGGCCAAATAGGGGTTCATAAGGTACGGCCCGTACTGAACCCGGGTAGGCTGCTTGAGCCAGTGAGCGATTGCTGGCCTAGATGAATGACTGTCCACGACAGAACCCGGCTTATCGGTCAGTTTCACCT	Cloned via Gibson Assembly (See Table S6 for primers)	This Study
	CML2562	DH5α	(see above)	pHL600 pLacO-glmZ pTetO-CsrA	kan	Fluorescent Reporter Assay	GTAGATGCTCATTCCATCTCTTATGTTCGCCTTAGTGCCTCATAAACTCCGGAATGACGCAGAGCCGTTTACGGTGCTTATCGTCCACTGACAGATGTCGCTTATGCCTCATCAGACACCATGGACACAACGTTGAGTGAAGCACCCACTTGTTGTCATACAGACCTGTTTTAACGCCTGCTCCGTAATAAGAGCAGGCGTTTTTTT	Cloned via Gibson Assembly (See Table S6 for primers)	This Study
	CML2560	DH5α	(see above)	pHL600 pLacO-gadY pTetO-CsrA	kan	Fluorescent Reporter Assay	ACTGAGAGCACAAAGTTTCCCGTGCCAACAGGGAGTGTTATAACGGTTTATTAGTCTGGAGACGGCAGACTATCCTCTTCCCGGTCCCCTATGCCGGGTTTTTTT	Cloned via Gibson Assembly (See Table S6 for primers)	This Study
	CML 2561	DH5α	(see above)	pHL600 pLacO-gcvB pTetO-CsrA	kan	Fluorescent Reporter Assay	ACTTCCTGAGCCGGAACGAAAAGTTTTATCGGAATGCGTGTTCTGGTGAACTTTTGGCTTACGGTTGTGATGTTGTGTTGTTGTGTTTGCAATTGGTCTGCGATTCAGACCATGGTAGCAAAGCTACCTTTTTTCACTTCCTGTACATTTACCCTGTCTGTCCATAGTGATTAATGTAGCACCGCCTAATTGCGGTGCTTTTTTTT	Cloned via Gibson Assembly (See Table S6 for primers)	This Study
	CML 2570	DH5α	(see above)	pHL600 pLacO-spf pTetO-CsrA	kan	Fluorescent Reporter Assay	GTAGGGTACAGAGGTAAGATGTTCTATCTTTCAGACCTTTTACTTCACGTAATCGGATTTGGCTGAATATTTTAGCCGCCCCAGTCAGTAATGACTGGGGCGTTTTTTA	Cloned via Gibson Assembly (See Table S6 for primers)	This Study
	CML2675	DH5α	(see above)	pHL600 pLacO-spf_site_1_mutant pTetO-CsrA	kan	Fluorescent Reporter Assay (mRNA binding site mutant)	GTAGACGACAGAGGTAAGATGTTCTATCTTTCAGACCTTTTACTTCACGTAATCGGATTTGGCTGAATATTTTAGCCGCCCCAGTCAGTAATGACTGGGGCGTTTTTTA	Cloned via Gibson Assembly (See Table S6 for primers)	This Study
	CML2676	DH5α	(see above)	pHL600 pLacO-spf_site 3_mutant pTetO-CsrA	kan	Fluorescent Reporter Assay (mRNA binding site mutant)	GTAGGGTACAGAGGTAAGATGTTCTATCTTTCAGACCTTTTACTTCACCATATCGGATTTGGCTGAATATTTTAGCCGCCCCAGTCAGTAATGACTGGGGCGTTTTTTA	Cloned via Gibson Assembly (See Table S6 for primers)	This Study
	CML 2574	DH5α	(see above)	pHL600 pLacO-mcaS_dual GGA mutant pTetO-CsrA	kan	Fluorescent Reporter Assay (Putative CsrA binding site mutant)	ACCGGCGCAGAccAGACAATGCCGGATTTAAGACGCtGATGCACTGCTGTGTGTACgGTAGAGTCTGGCGGATGTCGACAGACTCTATTTTTT	Cloned via Gibson Assembly (See Table S6 for primers)	This Study
	CML 2660	DH5α	(see above)	pHL600 pLacO-mcaS_5' GGA mutant pTetO-CsrA	kan	Fluorescent Reporter Assay (Putative CsrA binding site mutant)	ACCGGCGCAGAccAGACAATGCCGGATTTAAGACGCGGATGCACTGCTGTGTGTACTGTAGAGTCTGGCGGATGTCGACAGACTCTATTTTTT	Cloned via Gibson Assembly (See Table S6 for primers)	This Study
	CML 2572	DH5α	(see above)	pHL600 pLacO-fnrS_GGN mutant pTetO-CsrA	kan	Fluorescent Reporter Assay (Putative CsrA binding site mutant)	GCAccTGAATGCAACGTgAAcCcATGcGCGTTGCGCTggATATTGTCTTACTTCCTTTTTTGAATTACTGCATAGCACAATTGATTCGTACGACGCCGACTTTGATGAGTCGGCTTTTTTTT	Cloned via Gibson Assembly (See Table S6 for primers)	This Study
	CML 2575	DH5α	(see above)	pHL600 pLacO-sgrS_GGA mutant pTetO-CsrA	kan	Fluorescent Reporter Assay (Putative CsrA binding site mutant)	GATGAAGCAAGGGGGTGCggCATGCGTCAGTggTATCAGCACTATTTTACCGCGACAGCGAAGTTGTGCTGGTTGCGTTGGTTAAGCGTCCCACAACGATTAACCATGCTTGAATTACTGATGCAGTGccATGACCGCAATTCTGAAAGTTGACTTGCCTGCATCATGTGTGACTGAGTATTGGTGTAAAATCACCCGCCAGCAGATTATACCTGCTGGTTTTTTTT	Cloned via Gibson Assembly (See Table S6 for primers)	This Study
	CML 2571	DH5α	(see above)	pHL600 pLacO-cyaR_GGA mutant pTetO-CsrA	kan	Fluorescent Reporter Assay (Putative CsrA binding site mutant)	GCTGAAAAACATAACCCATAAAATGCTAGCTGTACCAcGAACCACCTCgTTAGCCTGTGTAATCTCCCTTACACGGGCTTATTTTTT	Cloned via Gibson Assembly (See Table S6 for primers)	This Study
	CML 2573	DH5α	(see above)	pHL600 pLacO-gcvB_GGA mutant pTetO-CsrA	kan	Fluorescent Reporter Assay (Putative CsrA binding site mutant)	ACTTCCTGAGCCTTAACGAAAAGTTTTATCTcAATGCGTGTTggGGTGAACTTggGGCTTACGGTTGTGATGTTGTGTTGTTGTGTTTGCAATTGGTCTGCGATTCAGACCATGGTAGCAAAGCTACCTTTTTTCACTTCCTGTACATTTACCCTGTCTGTCCATAGTGATTAATGTAGCACCGCCTAATTGCGGTGCTTTTTTTT	Cloned via Gibson Assembly (See Table S6 for primers)	This Study
	CML 2576	DH5α	(see above)	pHL600 pLacO-spf_GGA mutant pTetO-CsrA	kan	Fluorescent Reporter Assay (Putative CsrA binding site mutant)	GTAGGGTACAGAGGTAAGATGTTCTATCTTTCAGACCTTTTACTTCACGTAATCGcATTTGGCTGAATATTTTAGCCGCCCCAGTCAGTAATGACTGGGGCGTTTTTTA	Cloned via Gibson Assembly (See Table S6 for primers)	This Study
	CML 605	DH5α	(see above)	pHL1756 groS 5' UTR-gfp	amp	Parent plasmid for cloning	N/A	Cloning parent plasmid	Sowa 2017
	CML 2579	DH5α	(see above)	pHL1756 csgD 5' UTR-gfp	amp	Fluorescent Reporter Assay	CAGATGTAATCCATTAGTTTTATATTTTACCCATTTAGGGCTGATTTATTACTACACACAGCAGTGCAACATCTGTCAGTACTTCTGGTGCTTCTATTTTAGAGGCAGCTGTCAGGTGTGCGATCAATAAAAAAAGCGGGGTTTCATCATGTTTAATG	Cloned via Gibson Assembly (See Table S6 for primers)	This Study
	CML 2578	DH5α	(see above)	pHL1756 flhD 5' UTR-gfp	amp	Fluorescent Reporter Assay	CGATTTAGGAAAAATCTTAGATAAGTGTAAAGACCCATTTCTATTTGTAAGGACATATTAAACCAAAAAGGTGGTTCTGCTTATTGCAGCTTATCGCAACTATTCTAATGCTAATTATTTTTTACCGGGGCTTCCCGGCGACATCACGGGGTGCGGTGAAACCGCATAAAAATAAAGTTGGTTATTCTGGGTGGGAATAATGCATACCTCCGAGTTGCTGAAACACATT	Cloned via Gibson Assembly (See Table S6 for primers)	This Study
	CML2577	DH5α	(see above)	pHL1756 lpp 5' UTR-gfp	amp	Fluorescent Reporter Assay	TGCTTCTTTGAGCGAACGATCAAAAATAAGTGCCTTCCCATCAAAAAAATATTCTCAACATAAAAAACTTTGTGTAATACTTGTAACGCTACATGGAGATTAACTCAATCTAGAGGGTATTAATAATGAAAGCTACTAAACTGGTACTGGGCGCGGTAATCC	Cloned via Gibson Assembly (See Table S6 for primers)	This Study
	CML2657	DH5α	(see above)	pHL1756 fucP 5' UTR-gfp	amp	Fluorescent Reporter Assay	ATGAGTTCATTTCAGACAGGCAAATATTCACTGATATGAAGCCCGAACTCGCTGGTTTTGCACTTTTGAAAACATAACCGATTACGTGCTTAAGCTTCTGAACCTAAGAGGATGCTATGGGAAACACATCAATACAAACGCAGAGTTACCGTGCGG	Cloned via Gibson Assembly (See Table S6 for primers)	This Study
	CML2745	DH5α	(see above)	pHL1756 fucP 5' UTR site 1 mutant-gfp	amp	Fluorescent Reporter Assay (sRNA binding site mutant)	ATGAGTTCATTTCAGACAGGCAAATATTCACTGATATGAAGCCCGAACTCGCTGGTTTTGCACTTTTGAAAACATAACCGATTACGTGCTTAAGCTTCTGACGTTAAGAGGATGCTATGGGAAACACATCAATACAGACACAGAGTTACCGTGCGG	Cloned via Gibson Assembly (See Table S6 for primers)	This Study
	CML2677	DH5α	(see above)	pHL1756 fucP 5' UTR site 1b (no structure change) mutant-gfp	amp	Fluorescent Reporter Assay (sRNA binding site mutant)	ATGAGTTCATTTCAGACAGGCAAATATTCACTGATATGAAGCCCGAACTCGCTGGTTTTGCACTTTTGAAAACATAACCGATTACGTGCTTAAGCTTCTGAAAATAAGAGGATGCTATGGGAAACACATCAATACAAACGCAGAGTTACCGTGCGG	Cloned via Gibson Assembly (See Table S6 for primers)	This Study
	CML2678	DH5α	(see above)	pHL1756 fucP 5' UTR site 3 mutant-gfp	amp	Fluorescent Reporter Assay (sRNA binding site mutant)	ATGAGTTCATTTCAGACAGGCAAATATTCACTGATATGAAGCCCGAACTCGCTGGTTTTGCACTTTTGAAAACATAACCGATATGGTGCTTAAGCTTCTGAACCTAAGAGGATGCTATGGGAAACACATCAATACAAACGCAGAGTTACCGTGCGG	Cloned via Gibson Assembly (See Table S6 for primers)	This Study
	CML2656	DH5α	(see above)	pHL1756 ascF 5' UTR-gfp	amp	Fluorescent Reporter Assay	AACCGGTTTCTTAATTCCGTTTCAGCATCGGCATTTTTCCGTCACGTCGACTGATAACAACTACATCTACCCTACTGATAACAGGATAAAATCCGATGGCCAAAAATTATGCGGCGCTGGCACGCTCGGTGATAGCGG	Cloned via Gibson Assembly (See Table S6 for primers)	This Study
	CML2654	DH5α	(see above)	pHL1756 folX 5' UTR-gfp	amp	Fluorescent Reporter Assay	GGATAGTTAACAGAAACAGGTTCTCGTGTATTATTTCATCCTAAGTAAAACAACGGAGAACCTGCAATGGCACAACCTGCCGCTATTATTCGTATAAAGAACCTTCGTTTGCGTACGTTTATCGGAATTAAGGAAGAAGAAATTAACAACCGTCAGGATATTGTTA	Cloned via Gibson Assembly (See Table S6 for primers)	This Study
	CML 1183	DH5α	(see above)	pHL1756 manX 5' UTR-gfp	amp	Fluorescent Reporter Assay	GCGAAACGCAGGGGTTTTTGGTTGTAGCCCTTATCTGAATCGATTCGATTGTGGACGACGATTCAAAAATACATCTGGCACGTTGAGGTGTTAACGATAATAAAGGAGGTAGCAAGTGACCATTGCTATTGTTATAGGCACACATGGTTGGGCTGCAGAGCAGTTGCTTAAAACGGCAGAAATGCTGTTAGGCGAGCAGGAAAACGTCGGCTGGA	Cloned via Gibson Assembly (See Table S6 for primers)	Sowa 2017
	CML2652	DH5α	(see above)	pHL1756 ptsG 5' UTR-gfp	amp	Fluorescent Reporter Assay	GCCGAAAATTGGGCGGTGAATAACCACGTTTGAAATATTGTGACATATGTTTTGTCAAAATGTGCAACTTCTCCAATGATCTGAAGTTGAAACGTGATAGCCGTCAAACAAATTGGCACTGAATTATTTTACTCTGTGTAATAAATAAAGGGCGCTTAGATGCCCTGTACACGGCGAGGCTCTCCCCCCTTGCCACGCGTGAGAACGTAAAAAAAGCACCCATACTCAGGAGCACTCTCAATTATGTTTAAGAATG	Cloned via Gibson Assembly (See Table S6 for primers)	This Study
	CML 2580	DH5α	(see above)	pHL1756 yobF 5' UTR-gfp	amp	Fluorescent Reporter Assay	ACGCCAGTTTAAGTATCTGCCTGAACTGGCAAGGTTAAGCACAATGATATATCGGCGCGTATTCCGTTGCATAAGTGTGCAAAAAAAGTGGAAGACGTATCGAGATTTGTGCGTCTGATCGAGACATGTTTAAAAATGGCTTGCCATAATTAACGTTGTATGTGATAACAGATTTCGGGTTAAACGAGGTACAGTTCTGTTTATGTGTGGCATTTTCAGTAAAGAAGTCCTGAGTAAACACGTTGACGTTGAATACCGCTTCTCTGCCGAGCCTTATATTGGTGCCTCATGCAGTAATGTGT	Cloned via Gibson Assembly (See Table S6 for primers)	This Study
	CML 2689	DH5α	(see above)	pBTRK-pTrc-Empty	kan	Parent plasmid for cloning	N/A	Cloning parent plasmid	Brian Pfleger Lab (Youngqvist 2013)
	CML 2752	DH5α	(see above)	pBTRK-pLacO-Empty	kan	qPCR and/or Congo Red assays	N/A	Cloned via Gibson Assembly (See Table S6 for primers)	This study
	CML 2759	DH5α	(see above)	pBTRK-pLacO-csrB	kan	qPCR and/or Congo Red assays	GTCGACAGGGAGTCAGACAACGAAGTGAACATCAGGATGATGACACTTCTGCAGGACACACCAGGATGGTGTTTCAGGGAAAGGCTTCTGGATGAAGCGAAGAGGATGACGCAGGACGCGTTAAAGGACACCTCCAGGATGGAGAATGAGAACCGGTCAGGATGATTCGGTGGGTCAGGAAGGCCAGGGACACTTCAGGATGAAGTATCACATCGGGGTGGTGTGAGCAGGAAGCAATAGTTCAGGATGAACGATTGGCCGCAAGGCCAGAGGAAAAGTTGTCAAGGATGAGCAGGGAGCAACAAAAGTAGCTGGAATGCTGCGAAACGAACCGGGAGCGCTGTGAATACAGTGCTCCCTTTTTTTATT	Cloned via Gibson Assembly (See Table S6 for primers)	This Study
	CML 2755	DH5α	(see above)	pBTRK-pLacO-mcaS	kan	qPCR and/or Congo Red assays	ACCGGCGCAGAGGAGACAATGCCGGATTTAAGACGCGGATGCACTGCTGTGTGTACTGTAGAGTCTGGCGGATGTCGACAGACTCTATTTTTT	Cloned via Gibson Assembly (See Table S6 for primers)	This Study
	CML 2753	DH5α	(see above)	pBTRK-pLacO-sgrS	kan	qPCR and/or Congo Red assays	GATGAAGCAAGGGGGTGCCCCATGCGTCAGTTTTATCAGCACTATTTTACCGCGACAGCGAAGTTGTGCTGGTTGCGTTGGTTAAGCGTCCCACAACGATTAACCATGCTTGAAGGACTGATGCAGTGGGATGACCGCAATTCTGAAAGTTGACTTGCCTGCATCATGTGTGACTGAGTATTGGTGTAAAATCACCCGCCAGCAGATTATACCTGCTGGTTTTTTTT	Cloned via Gibson Assembly (See Table S6 for primers)	This Study
	CML 2756	DH5α	(see above)	pBTRK-pLacO-mcaS_5' GGA mutant	kan	qPCR and/or Congo Red assays	ACCGGCGCAGAccAGACAATGCCGGATTTAAGACGCGGATGCACTGCTGTGTGTACTGTAGAGTCTGGCGGATGTCGACAGACTCTATTTTTT	Cloned via Gibson Assembly (See Table S6 for primers)	This Study
	CML 2754	DH5α	(see above)	pBTRK-pLacO-sgrS_mutant	kan	qPCR and/or Congo Red assays	GATGAAGCAAGGGGGTGCggCATGCGTCAGTggTATCAGCACTATTTTACCGCGACAGCGAAGTTGTGCTGGTTGCGTTGGTTAAGCGTCCCACAACGATTAACCATGCTTGAATTACTGATGCAGTGccATGACCGCAATTCTGAAAGTTGACTTGCCTGCATCATGTGTGACTGAGTATTGGTGTAAAATCACCCGCCAGCAGATTATACCTGCTGGTTTTTTTT	Cloned via Gibson Assembly (See Table S6 for primers)	This Study
	CML 2841	DH5α	(see above)	pBTRK-pLacO-Empty (CmR)	chlor	Genomic Spot 42 regluatory assay	N/A	Cloned via Gibson Assembly (See Table S6 for primers)	This Study
	CML 3023	DH5α	(see above)	pBTRK-pLacO-fucP-gfp (CmR)	chlor	Genomic Spot 42 regluatory assay	ATGAGTTCATTTCAGACAGGCAAATATTCACTGATATGAAGCCCGAACTCGCTGGTTTTGCACTTTTGAAAACATAACCGATTACGTGCTTAAGCTTCTGAACCTAAGAGGATGCTATGGGAAACACATCAATACAAACGCAGAGTTACCGTGCGG	Cloned via Gibson Assembly (See Table S6 for primers)	This Study
	CML 3026	DH5α	(see above)	pBTRK-pLacO-fucP site 1 mutant-gfp (CmR)	chlor	Genomic Spot 42 regluatory assay	ATGAGTTCATTTCAGACAGGCAAATATTCACTGATATGAAGCCCGAACTCGCTGGTTTTGCACTTTTGAAAACATAACCGATTACGTGCTTAAGCTTCTGACGTTAAGAGGATGCTATGGGAAACACATCAATACAGACACAGAGTTACCGTGCGG	Cloned via Gibson Assembly (See Table S6 for primers)	This Study
	CML 3024	DH5α	(see above)	pBTRK-pLacO-fucP site 1b mutant-gfp (CmR)	chlor	Genomic Spot 42 regluatory assay	ATGAGTTCATTTCAGACAGGCAAATATTCACTGATATGAAGCCCGAACTCGCTGGTTTTGCACTTTTGAAAACATAACCGATTACGTGCTTAAGCTTCTGAAAATAAGAGGATGCTATGGGAAACACATCAATACAAACGCAGAGTTACCGTGCGG	Cloned via Gibson Assembly (See Table S6 for primers)	This Study
	CML 3025	DH5α	(see above)	pBTRK-pLacO-fucP site 3 mutant-gfp (CmR)	chlor	Genomic Spot 42 regluatory assay	ATGAGTTCATTTCAGACAGGCAAATATTCACTGATATGAAGCCCGAACTCGCTGGTTTTGCACTTTTGAAAACATAACCGATATGGTGCTTAAGCTTCTGAACCTAAGAGGATGCTATGGGAAACACATCAATACAAACGCAGAGTTACCGTGCGG	Cloned via Gibson Assembly (See Table S6 for primers)	This Study
	CML 2977	DH5α	(see above)	pgRNA-fadD (KanR)	kan	Guide RNA Plasmid for CRISPR-Cas9 assisted knockouts	N/A	Provided by the Lab of Dr. Brian Pfleger at the University of Wisconsin-Madison	Brian Pfleger Lab (Youngqvist 2013)
	CML 2976	DH5α	(see above)	pMP11	amp	Cas9 and lambda red-containing plasmid for CRISPR-Cas9 assisted knockouts	N/A	Provided by the Lab of Dr. Brian Pfleger at the University of Wisconsin-Madison	Brian Pfleger Lab (Youngqvist 2013)
	CML 3715	DH5α	(see above)	pgRNA-spf (Cmr)	chlor	Guide RNA plasmid to knockout spf	N/A	Cloned via Gibson assembly (see Table S2 for primers)	This Study
	CML 3717	DH5α	(see above)	pBTRCK-fucPgfp-PLlacO-Spot42 (CmR)	chlor	Genomic Spot 42 regluatory assay	ATGAGTTCATTTCAGACAGGCAAATATTCACTGATATGAAGCCCGAACTCGCTGGTTTTGCACTTTTGAAAACATAACCGATTACGTGCTTAAGCTTCTGAACCTAAGAGGATGCTATGGGAAACACATCAATACAAACGCAGAGTTACCGTGCGG	Cloned via Gibson Assembly (See Table S6 for primers)	This Study
	CML 3635	DH5α	(see above)	pUC19-fucP-sfGFP	amp	Plasmid containing fucP-sfGFP for IVTT assays	ATGAGTTCATTTCAGACAGGCAAATATTCACTGATATGAAGCCCGAACTCGCTGGTTTTGCACTTTTGAAAACATAACCGATTACGTGCTTAAGCTTCTGAACCTAAGAGGATGCTATGGGAAACACATCAATACAAACGCAGAGTTACCGTGCGG	Cloned via Gibson Assembly (See Table S6 for primers)	This Study

## Sheet: Table S5
	Supplementary Table S5. Summarized differential expression of mRNA targets of sRNAs studied. Data included are summarized from prior works (Leistra 2018 and Sowa 2017). Please see column notes and legend to the right for more information.
	notes:							DE = differentially expressed; blank = not affected/not DE	csrA::kan vs WT transcriptome DE per timepoint							DE = differentially expressed; blank = not affected/not DE	ΔcsrB ΔcsrC vs WT transcriptome DE per timepoint
	Confirmed Target mRNAs (sRNAtarBase)	mRNA Gene BNumber	sRNA regulator	sRNA-mRNA regulation	CsrA target type (Leistra 2018)	mRNA regulation by CsrA in fluor. reporter assay (Leistra 2018, Sowa 2017)	Proteome-level effect of CsrA (Sowa 2017)	csrA::kan vs WT transcriptome DE (at least 2 time points)	-10 min	0 min	30 min	60 min	180 min	300 min	Sum of DE time points	ΔcsrB ΔcsrC vs WT transcriptome DE (at least 2 time points)	-10 min	0 min	30 min	60 min	180 min	Sum of DE time points	mutA l2fc_1	padj	mutA l2fc_2	padj	mutA l2fc_3	padj	mutA l2fc_4	padj	mutA l2fc_5	padj	mutA l2fc_6	padj	delBC l2fc_1	padj	delBC l2fc_2	padj	delBC l2fc_3	padj	delBC l2fc_4	padj	delBC l2fc_5	padj		Notes
	adiY	b4116	sgrS	repression					0	0	0	0	0	0	0	DE	2.72397	2.95858	0	0	0	2	-0.335577	0.935997	-0.439418	0.944911	0.632904	0.711636	0.942569	0.640146	-0.421476	0.802056	-2.03001	NA	2.72397	0.00837872	2.95858	0.0111741	1.59865	0.258252	-0.220925	0.936613	1.78564	0.160816		Column F: Target categories defined in Leistra 2018: Canonical = , blank = no information
	asd	b3433	SgrS	repression	other modeled mRNA	non-fluorescent	repressed	DE	0	0	1.13782	0	1.52411	0	2		0	0	0	0	0	0	-0.0243316	0.9916	-0.230222	0.905642	1.13782	0.0291406	0.465391	0.507629	1.52411	0.00466071	0.890271	0.17932	-0.416029	0.482408	-0.551473	0.427039	-0.0272593	0.97461	0.1627	0.851843	0.298512	0.713021		Column G: Result of fluorescent reporter assay (Leistra 2018, Sowa 2017) in which CsrA is induced and impact on a 5' UTR-gfp fusion is measured. Repressed = CsrA lower fluorescence; activated = CsrA increases fluorescence; not determined = no significant change in fluorescence, non-fluorescent = insufficient fluorescence from fusion to perform assay, Blank = no info.
	folE	b2153	sgrS	repression					0	0	0	0	0	0	0		0	0	1.82865	0	0	1	0.152671	0.931564	-0.391813	0.820734	0.532262	0.478988	0.67076	0.431227	0.806942	0.280562	0.614135	0.546291	0.102942	0.90062	0.12424	0.919461	1.82865	0.00146825	0.595547	0.499089	1.13036	0.1453		Column H: Impact of csrA::kan deletion vs wt in proteomics over stress experiment in Sowa 2017. Repressed = CsrA lowers protien levels, Activated = CsrA increases protein levels, Mixed = varied directional impact over conditions tested, Blank = not affected/DE, nd = not detected
	manX	b1817	SgrS	repression	functional target	activated	mixed	DE	0	-1.11346	-1.05186	0	0	0	2		0	0	0	-1.27127	0	1	-0.0949132	0.951876	-1.11346	0.0268634	-1.05186	0.0214196	-0.924589	0.0572938	-0.739117	0.146012	-0.905106	0.107662	-0.605275	0.228224	-0.507808	0.433099	-0.486636	0.314592	-1.27127	0.00250762	-0.280624	0.617204		Columns I-W: Transcriptome data published in Sowa 2017
	manY	b1818	SgrS	repression				DE	0	0	-1.8303	-1.75977	-1.79772	-1.60524	4	DE	-1.61049	-1.56518	-1.56324	-2.30745	-1.94803	5	-0.796742	0.0336497	-0.9138	0.00500259	-1.8303	2.5061e-11	-1.75977	7.03035e-10	-1.79772	9.79037e-10	-1.60524	3.57262e-06	-1.61049	2.92673e-09	-1.56518	4.75233e-07	-1.56324	3.74111e-08	-2.30745	2.71194e-14	-1.94803	1.96185e-06		Column I and J: Summarized results of transcriptome level DE from Sowa 2017. DE = differentially expressed at at least 2 time points; Blank = not affected/DE.
	manZ	b1819	SgrS	repression				DE	0	0	-1.55493	-1.21105	-1.51142	-1.71792	4	DE	-1.37744	-1.33247	-1.25249	-1.99234	-2.7597	5	-0.362949	0.591635	-0.462375	0.478443	-1.55493	7.89121e-07	-1.21105	0.000333796	-1.51142	4.88797e-06	-1.71792	8.71876e-07	-1.37744	6.01464e-06	-1.33247	0.000226662	-1.25249	6.66138e-05	-1.99234	3.66547e-10	-2.7597	8.9626e-10		Columns K-P and R-V: Time 0 is just before glucose removal from minimal media at OD 0.6 L2FC values at each time point included. If L2FC >1 or <1 and Padj < 0.05 is met, cells are colored to indicate significant increase (green) or decrease (red)
	ptsG	b1101	SgrS	repression					0	0	0	0	-1.0492	0	1	DE	0	0	0	-1.16707	-1.43178	2	-0.501449	0.400827	-0.352719	0.712815	-0.856627	0.0288742	-0.801626	0.0488884	-1.0492	0.00718328	-0.362481	0.53262	0.395275	0.35083	0.505839	0.304926	-0.481539	0.256242	-1.16707	0.00206191	-1.43178	0.00135344		Columns K-P and R-V: N/A values indicate insufficient reads to determine Padjusted values for L2FCs
	purR	b1658	sgrS	repression					0	0	0	0	0	0	0		0	0	0	0	0	0	-0.659242	0.350252	0.0369458	0.988511	0.543426	0.511557	1.91255	0.0617417	1.49074	0.100284	-0.207225	0.893282	-0.00183785	0.998026	0.135888	0.89067	-0.322224	0.777632	0.90663	0.532477	1.79601	0.0937812
	sgrS	b4577	SgrS	n/a			nd		0	0	0	0	0	0	0	DE	3.17188	0	0	2.7733	0	2	1.79513	0.226224	0.880595	0.77962	0.397935	0.79399	1.07196	0.45689	-2.4462	0.0797102	-0.390388	0.862581	3.17188	0.000772797	0.88595	0.585597	1.13386	0.338724	2.7733	0.00621868	0.980547	0.468951
	yigL	b3826	SgrS	induction					0	0	0	0	0	0	0		0	0	0	0	0	0	-0.446503	0.678785	0.0260598	0.990528	0.217416	0.818489	0.0654619	0.953893	0.826888	0.270879	0.146758	0.925533	-0.149802	0.826351	-0.0508395	0.955859	0.64871	0.420762	0.596143	0.499089	-0.150637	0.921065
	csgD	b1040	McaS	repression			nd		0	0	0	2.66102	0	0	1		0	0	0	0	0	0	0.222295	0.935583	0.302585	0.943073	1.49628	0.108702	2.66102	0.00186646	-0.722029	0.485079	0.129125	0.939801	0.647064	0.539409	1.5438	0.126985	-1.15777	0.289467	-1.75402	0.123614	-1.2668	0.221003
	flhD	b1892	McaS	induction	classical target	activated	nd		0	-2.88174	0	0	0	0	1		0	0	0	0	0	0	-2.04213	0.0738511	-2.88174	0.000674155	-1.43618	0.276759	-1.70458	0.265648	-0.95177	0.515291	-0.638024	NA	0.175273	0.88659	0.841598	0.45875	1.84586	0.0671028	1.1595	0.369995	1.81386	0.131223
	McaS	b4426	McaS	n/a			nd		0	0	0	0	0	0	0		0	0	0	0	0	0	-0.0965195	NA	0.872828	NA	1.86857	NA	-2.32771	NA	-0.989655	NA	-0.915438	NA	2.67611	NA	1.765	NA	2.93129	NA	-1.17626	NA	-0.831275	NA
	FnrS	#N/A	FnrS	n/a			nd		N/A	N/A	N/A	N/A	N/A	N/A	0		N/A	N/A	N/A	N/A	N/A	0	N/A	N/A	N/A	N/A	N/A	N/A	N/A	N/A	N/A	N/A	N/A	N/A	N/A	N/A	N/A	N/A	N/A	N/A	N/A	N/A	N/A	N/A
	folE	b2153	FnrS	repression					0	0	0	0	0	0	0		0	0	1.82865	0	0	1	0.152671	0.931564	-0.391813	0.820734	0.532262	0.478988	0.67076	0.431227	0.806942	0.280562	0.614135	0.546291	0.102942	0.90062	0.12424	0.919461	1.82865	0.00146825	0.595547	0.499089	1.13036	0.1453
	folX	b2303	FnrS	repression					0	0	0	0	0	0	0		0	0	0	0	1.32999	1	0.00542662	0.99875	-0.0769592	0.980843	-0.0624071	0.932997	0.226751	0.754159	-0.0751373	0.929106	-0.58102	0.432046	0.473699	0.334968	0.747487	0.149494	0.641428	0.252334	-0.167581	0.849836	1.32999	0.0125622
	gpmA	b0755	FnrS	repression					0	0	-1.20561	0	0	0	1		0	0	0	0	0	0	-0.847851	0.333527	-0.708512	0.529681	-1.20561	0.041105	-0.401476	0.623963	-1.09152	0.0792068	-0.251536	0.812327	0.57438	0.392531	0.705725	0.37549	0.389112	0.550489	-0.807649	0.182243	-0.887354	0.144342
	iscR	b2531	FnrS	repression	functional target	repressed			0	0	0	0	0	0	0	DE	0	-1.71289	1.55213	1.61742	0	3	0.354074	0.815993	-0.995356	0.259987	1.02485	0.128672	0.493789	0.569602	0.260492	0.75147	0.643226	0.463546	-0.566142	0.431845	-1.71289	0.00755135	1.55213	0.00932106	1.61742	0.0053689	-0.0665232	0.948675
	maeA	b1479	FnrS	repression	other modeled mRNA	non-fluorescent	repressed		0	0	0	0	0	0	0	DE	-1.6901	-1.11259	0	-1.05246	0	3	-0.216567	0.775479	-0.323368	0.633839	-0.225664	0.584433	-0.281294	0.551867	0.259588	0.557877	0.100193	0.90197	-1.6901	3.42934e-11	-1.11259	0.000340804	-0.927153	0.0126571	-1.05246	0.0107477	-0.155257	0.812266
	marA	b1531	FnrS	repression					0	0	0	0	0	0	0		0	0	0	0	0	0	0.428379	0.816213	1.2711	0.25651	-0.0297979	0.98367	2.37632	NA	0.0325086	0.987176	-0.780939	NA	-0.0928833	0.931527	0.859603	0.402389	-1.21852	0.39575	1.01449	0.61234	0.294134	0.878725
	metE	b3829	FnrS	repression					0	0	0	0	0	0	0	DE	0	0	1.39776	4.59369	2.95315	3	-0.518892	0.741172	-0.800305	0.550351	-0.957697	0.194167	-0.268117	0.813386	1.4924	0.0561525	0.980126	0.326733	0.407271	0.634089	-0.201789	0.889383	1.39776	0.0288021	4.59369	2.49361e-16	2.95315	6.12902e-06
	sodA	b3908	FnrS	repression					0	0	0	0	0	0	0	DE	-2.55313	-1.58635	-1.47626	-1.74412	-2.54831	5	-0.171204	0.898887	-0.0106099	0.997939	-0.687851	0.146996	-0.772114	0.118677	-0.762549	0.114345	-0.211166	0.794544	-2.55313	2.49334e-12	-1.58635	0.000486994	-1.47626	0.000321957	-1.74412	1.68475e-05	-2.54831	1.03296e-07
	sodB	b1656	FnrS	repression					0	0	0	0	-1.96661	0	1	DE	0	1.56004	1.49864	0	0	2	0.457744	0.78568	0.768855	0.595137	0.296165	0.7709	0.664587	0.470827	-1.96661	0.00217198	-0.614369	0.517289	0.549588	0.479077	1.56004	0.029897	1.49864	0.0391014	0.910481	0.275074	-1.53148	0.0675089
	ascF	b2715	Spf	repression			nd		0	0	0	0	0	0	0		0	0	0	0	0	0	-0.532186	0.832406	-0.169286	0.976275	0.180573	0.893947	-0.767865	0.543416	-1.23238	0.203229	-0.821152	NA	0.674199	0.52152	0.627069	0.651628	0.253413	0.85934	0.721193	0.518958	-0.819128	0.510192
	atoD	b2221	Spf	repression					0	0	0	0	0	0	0		0	0	0	0	0	0	-1.68604	NA	-0.151978	NA	1.22472	NA	-0.191517	NA	1.34804	NA	-0.907437	NA	-0.080079	0.971012	0.500761	NA	2.58155	0.121543	2.73244	0.0902505	2.2092	0.201694
	caiA	b0039	Spf	repression					0	0	0	0	0	0	0	DE	2.12249	0	0	0	2.5588	2	1.40931	0.368859	0.659117	0.832179	0.844849	0.547153	0.958398	0.528328	1.07292	0.372635	-1.11131	NA	2.12249	0.0182874	1.0267	0.426586	1.48698	0.238555	1.3485	0.322497	2.5588	0.0153429
	fucI	b2802	Spf	repression					0	0	0	0	0	0	0		0	0	0	0	0	0	0.165865	0.957408	-1.60392	0.182671	1.01086	0.303698	-0.924179	0.405611	3.29578e-05	0.999959	-0.0779192	0.971292	-0.0974405	0.940894	-1.89957	0.0538202	-0.855763	0.486389	-1.22466	0.288199	-0.314847	0.826811
	fucP	b2801	Spf	repression					0	0	0	0	0	0	0	DE	0	0	0	3.79878	4.63695	2	0.246652	0.956904	-1.31909	0.561257	0.170053	0.917854	0.698291	0.708203	0.81361	0.590214	-2.08353	0.222263	1.22076	0.383279	0.560308	0.773071	1.57396	0.17243	3.79878	0.000308846	4.63695	6.04933e-06
	galK	b0757	Spf	repression					0	0	0	0	0	0	0		0	0	0	0	1.23322	1	0.483868	0.589756	-0.511559	0.623026	0.145842	0.826913	0.242403	0.743082	0.814056	0.147333	0.641469	0.430395	0.00623181	0.993764	-0.759534	0.18064	0.749037	0.12652	0.839966	0.111398	1.23322	0.044137
	gdhA	b1761	Spf	repression					0	0	0	0	0	0	0		0	0	0	0	0	0	-0.651077	0.368935	-0.6686	0.383082	0.911327	0.148957	0.861569	0.292511	0.692633	0.350934	0.961855	0.368309	-0.738576	0.119911	-0.977396	0.0732588	-0.347309	0.701017	0.485701	0.643834	0.238532	0.840754
	gltA	b0720	Spf	repression					0	0	0	0	0	0	0	DE	-1.22169	0	2.61361	2.03009	0	3	0.332297	0.813396	0.23812	0.920908	0.0732912	0.93097	-0.28987	0.738049	-0.372819	0.597991	-0.100497	0.926976	-1.22169	0.0232548	-0.732419	0.335908	2.61361	3.59123e-08	2.03009	3.66272e-05	1.08606	0.0558368
	nanC	b4311	Spf	repression			nd		0	0	0	0	0	0	0		0	0	0	0	0	0	-0.27227	0.95719	-0.765609	0.896947	0.94265	NA	1.69752	NA	0.689306	NA	-2.98389	NA	-0.0631241	0.976643	-0.328013	0.917963	2.60452	0.108532	0.184083	0.956361	2.62167	0.0917757
	paaK	b1398	Spf	repression					0	0	0	0	0	0	0		0	0	0	0	0	0	0.331261	0.890651	-0.307063	0.93071	0.475163	0.565413	-0.465254	0.6302	-0.303776	0.737098	-0.283631	0.836088	-0.0937951	0.932793	-0.959961	0.349943	0.365093	0.666404	0.0678349	0.960586	0.0636655	0.958661
	puuE	b1302	Spf	repression					0	0	0	-1.89941	0	0	1	DE	0	0	-3.02071	-5.12749	-4.44495	3	-0.280363	0.930565	0.381769	0.942981	-1.23479	0.181407	-1.89941	0.0227146	-1.20816	0.173573	-0.432798	0.795996	-0.81159	0.474592	0.72675	0.654182	-3.02071	0.00319781	-5.12749	1.58618e-06	-4.44495	0.000169081
	sdhC	b0721	Spf	repression			nd		0	0	0	0	0	0	0	DE	-3.54401	-2.78364	3.31711	3.06223	0	4	0.43151	0.762071	-0.704461	0.529681	0.0140851	0.988759	0.944734	0.24717	0.108775	0.915326	0.667441	0.439905	-3.54401	7.3646e-11	-2.78364	9.04343e-07	3.31711	1.21485e-10	3.06223	9.08453e-08	0.665778	0.380904
	Spf	b3864	Spf	n/a			nd		0	0	0	0	0	0	0		2.22695	0	0	0	0	1	-1.53735	0.439886	-0.297921	0.959801	-0.495721	0.751726	0.476938	0.798118	-1.12284	0.431862	-0.70157	NA	2.22695	0.0290734	-0.567958	0.782887	0.192664	0.911505	0.825533	0.6004	-0.510964	0.766003
	srlA	b2702	Spf	repression			nd		0	0	0	-2.76199	0	0	1		0	0	0	0	0	0	-0.163891	0.979135	-1.6912	0.382583	-1.34324	0.176446	-2.76199	0.0126951	-0.948389	0.425954	-0.621631	NA	1.68084	0.249021	0.548123	0.758591	-0.0526397	0.970082	-0.193498	0.906157	-0.529894	0.728043
	sthA	b3962	Spf	repression					0	0	0	0	0	0	0	DE	-1.84869	-1.61895	1.08043	1.24012	0	4	0.479411	0.332131	0.255896	0.795103	0.23195	0.60472	-0.0725995	0.916464	-0.0952666	0.863277	0.589778	0.23761	-1.84869	7.53111e-11	-1.61895	6.22091e-07	1.08043	0.00121953	1.24012	0.000341552	0.455956	0.367678
	sucC	b0728	Spf	repression	well-characterized target	repressed	repressed	DE	0	0	1.60526	1.4063	0	1.52688	3	DE	-1.58346	-1.38591	0	0	0	2	0.195829	0.886763	0.00387741	0.998235	1.60526	0.000584521	1.4063	0.00926304	0.768866	0.149978	1.52688	0.0017322	-1.58346	7.79854e-05	-1.38591	0.0043573	0.374153	0.549348	0.488324	0.511811	0.616245	0.291262
	xylF	b3566	Spf	repression					0	0	0	0	0	0	0		0	0	0	-1.62991	0	1	-0.0805111	0.98995	-0.6528	0.820734	-0.900947	0.196483	-0.583338	0.481792	-0.832896	0.313025	-1.09401	0.386389	0.966908	0.426555	-0.59415	0.678808	-0.130714	0.887223	-1.62991	0.0230703	0.308837	0.760938
	lpp	b1677	MicL	repression					0	0	0	0	0	0	0		3.13606	0	0	0	0	1	-0.0144208	0.99875	0.12596	0.986959	-0.691237	0.655015	0.261976	0.902928	-1.97133	0.135815	-0.0195523	0.991044	3.13606	0.00471493	0.750988	0.722095	0.453208	0.766393	1.13164	0.412403	-1.19527	0.358306
	MicL	#N/A	MicL	n/a			nd		N/A	N/A	N/A	N/A	N/A	N/A	0		N/A	N/A	N/A	N/A	N/A	0	N/A	N/A	N/A	N/A	N/A	N/A	N/A	N/A	N/A	N/A	N/A	N/A	N/A	N/A	N/A	N/A	N/A	N/A	N/A	N/A	N/A	N/A
	chiP	b0681	ChiX	n/a			nd		0	0	0	0	0	0	0		0	0	0	0	0	0	1.02203	0.720845	-2.22204	0.153015	2.04528	0.15024	0.981919	0.581033	1.39364	0.34139	-0.601736	NA	1.14564	0.435148	0.305111	0.897935	2.4419	0.0679683	1.36761	0.373819	2.48107	0.0611595
	ChiX	b4585	ChiX	n/a			nd		0	0	0	0	0	0	0		0	0	0	0	0	0	0.843603	NA	-0.244464	NA	-0.247172	NA	-0.188477	NA	-1.13535	NA	-2.1322	NA	2.48889	NA	0.473133	NA	0.765914	NA	0.27172	NA	-0.0291173	NA
	citA	b0619	ChiX	n/a			nd		0	0	0	0	0	0	0		0	0	0	0	0	0	-0.511684	0.816523	-0.615941	0.82551	2.09445	0.0700359	0.0710464	0.970111	0.94842	0.373264	-0.719815	0.65397	-0.265893	0.825997	-0.05077	0.977549	2.08385	0.0740835	-0.375409	0.837692	0.636586	0.632327
	CyaR	b4438	CyaR	n/a			nd		0	0	0	0	0	0	0		0	0	0	0	0	0	-0.836066	0.636986	-0.40801	0.911557	1.62468	0.122002	0.497645	0.753339	-0.271224	0.829512	-1.14833	NA	-0.858457	0.37364	0.787714	0.516479	1.58552	0.1443	-0.932188	0.584674	0.0308916	0.984517
	luxS	b2687	CyaR	repression					0	0	0	0	0	0	0		0	0	0	-1.52374	0	1	-0.443932	0.791837	-0.0717032	0.986443	-0.903802	0.22482	-0.200321	0.858417	-1.25847	0.0875808	-0.278736	0.831143	0.662413	0.397171	1.17424	0.151074	-0.826839	0.251966	-1.52374	0.025554	-1.37613	0.0773543
	nadE	b1740	CyaR	repression					0	0	0	0	0	0	0		0	0	0	-1.88796	0	1	-0.928517	0.0838589	-0.350619	0.79255	-0.811183	0.104858	-0.587811	0.316567	-0.356165	0.563524	-0.274499	0.771582	-0.503821	0.298296	0.791719	0.128417	-0.202492	0.742515	-1.88796	0.00134278	-0.854503	0.269121
	OmpX	b0814	CyaR	repression					0	0	0	0	0	0	0		0	0	0	0	0	0	-0.385042	0.816523	-0.30094	0.913297	-0.833685	0.272491	0.122081	0.919196	-0.955767	0.208982	-0.304977	0.803526	-0.0337264	0.972798	0.628053	0.537499	0.0932288	0.92284	-0.544555	0.499259	-1.11544	0.108881
	yobF	b1824	CyaR	repression			nd		0	0	0	0	0	0	0		2.61037	0	0	0	0	1	0.749506	0.794141	0.325196	0.954908	-0.39246	0.806425	0.125083	0.950563	-1.74828	0.167019	-0.952431	0.582262	2.61037	0.016022	1.28056	0.415063	-1.39471	0.241607	-1.41387	0.248542	-1.02098	0.417258
	yqaE	b2666	CyaR	repression			nd		0	0	-1.78205	0	0	0	1		0	0	0	0	-2.05359	1	-0.276361	0.918391	0.934701	0.590342	-1.78205	0.0253836	-0.662762	0.530679	-1.54805	0.0696806	-1.17371	0.259054	1.24623	0.138453	0.137469	0.938985	-1.04204	0.214615	-1.26113	0.137413	-2.05359	0.0274743
	DsrA	b1954	DsrA	n/a			nd		0	0	0	0	0	0	0		0	0	0	0	0	0	1.48912	0.219623	1.48556	0.160641	-0.127647	0.907491	0.246895	0.837373	-0.921674	0.27924	0.620336	0.578804	0.523264	0.638801	-0.363193	0.824583	-0.303551	0.749206	0.274833	0.799704	-0.490963	0.614226
	hns	b1237	DsrA	repression					0	0	0	0	0	0	0		0	0	0	0	0	0	-0.197386	0.944709	-0.233416	0.960049	-1.35734	0.145002	-0.393291	0.769434	-1.60358	0.0839057	-1.07632	0.361488	-0.00250629	0.99833	1.14167	0.327185	-0.685776	0.473035	-1.56897	0.0645738	-1.14866	0.202088
	mreB	b3251	DsrA	repression	other modeled mRNA	not determined	activated		0	0	0	0	0	0	0	DE	-1.06695	0	-1.34053	-1.89875	0	3	-0.754369	0.15952	-0.642267	0.312074	0.49343	0.354605	0.174996	0.824932	0.785291	0.147421	0.710946	0.302687	-1.06695	0.00405456	-0.907999	0.0558698	-1.34053	0.02335	-1.89875	0.00760422	0.331617	0.671863
	rbsD	b3748	DsrA	n/a					0	0	0	0	0	0	0	DE	2.41829	0	2.89123	2.44625	0	3	0.663675	0.789892	-1.49549	0.332497	-0.0292422	0.983601	1.02282	0.40822	-0.787601	0.50725	-0.375642	0.836361	2.41829	0.00837946	0.944371	0.507033	2.89123	0.000884411	2.44625	0.005987	1.42111	0.154228
	rpoS	b2741	DsrA	induction	functional target	repressed	repressed		0	0	0	0	0	0	0		0	0	0	0	0	0	0.193985	0.909983	-0.0405146	0.988822	0.295857	0.678999	0.233314	0.788073	0.177045	0.824372	0.437415	0.600516	-0.561416	0.381214	-1.23141	0.0556506	-0.530603	0.370494	-1.03497	0.0606858	-1.05236	0.0702997
	gadY	b4452	gadY	n/a			nd		0	0	-2.81011	0	0	0	1	DE	0	0	-2.19009	-2.63797	0	2	-0.933224	0.554388	-1.17655	0.411905	-2.81011	0.000439098	-1.08932	0.24964	-1.38137	0.102169	-0.673698	0.584088	0.250427	0.822741	0.216249	0.897345	-2.19009	0.01238	-2.63797	0.0103796	-1.62456	0.116288
	csgD	b1040	GcvB	repression			nd		0	0	0	2.66102	0	0	1		0	0	0	0	0	0	0.222295	0.935583	0.302585	0.943073	1.49628	0.108702	2.66102	0.00186646	-0.722029	0.485079	0.129125	0.939801	0.647064	0.539409	1.5438	0.126985	-1.15777	0.289467	-1.75402	0.123614	-1.2668	0.221003
	cycA	b4208	GcvB	repression				DE	0	-1.06549	-1.08222	-1.60044	0	0	3	DE	-1.06847	0	-1.7754	-2.71653	0	3	-0.540876	0.503024	-1.06549	0.0374432	-1.08222	0.0110584	-1.60044	0.000117864	-0.818846	0.0894144	-1.04594	0.0895339	-1.06847	0.0135378	-0.961364	0.0685809	-1.7754	3.83692e-06	-2.71653	3.414e-12	0.12228	0.842893
	dppA	b3544	GcvB	repression	other modeled mRNA	non-fluorescent			0	0	0	0	0	0	0	DE	0	0	-1.92217	-2.68058	0	2	-0.0662282	0.980113	-1.53609	0.0528864	0.136735	0.893521	-0.957659	0.236734	-0.982472	0.201627	-0.328842	0.794329	0.543591	0.520644	-0.079034	0.95336	-1.92217	0.00214714	-2.68058	6.30202e-06	-0.911208	0.203379
	gcvB	b4443	gcvB	n/a			nd		0	0	2.10481	0	0	0	1	DE	3.01732	0	2.09057	3.95114	5.23855	4	-0.191152	0.952385	0.0652435	0.989092	2.10481	0.0268538	1.96682	0.0643844	1.34831	0.224472	1.07721	0.472162	3.01732	0.000229015	1.56183	0.167441	2.09057	0.018793	3.95114	2.3917e-06	5.23855	1.31346e-10
	phoP	b1130	GcvB	repression					0	0	0	0	0	0	0		0	0	0	0	1.99938	1	-0.674973	0.408132	-0.788029	0.314116	-1.02406	0.0507056	-0.875556	0.138284	-0.40948	0.528536	-0.801308	0.300742	-0.687052	0.201583	-0.523908	0.458736	-0.418753	0.47748	-0.811273	0.175558	1.99938	2.18031e-05
	sstT	b3089	GcvB	repression				DE	-1.26559	-1.91303	0	-1.36061	0	0	3		0	0	-1.12206	0	0	1	-1.26559	0.0150591	-1.91303	7.1455e-06	-0.242299	0.690806	-1.36061	0.00384236	-0.83236	0.119283	-0.81473	0.226718	0.459677	0.395345	-0.0202107	0.984148	-1.12206	0.0166428	-0.826043	0.0943834	0.166228	0.801174
	glmS	b3729	GlmZ	induction	functional target	activated	activated		0	0	0	0	0	0	0	DE	0	0	-1.23532	-1.27365	-1.08512	3	-0.849155	0.0184423	0.348469	0.648059	-0.464093	0.206453	-0.598132	0.107333	-0.490574	0.196116	-0.177501	0.768879	-0.0291005	0.950455	0.979921	0.00465075	-1.23532	0.000342706	-1.27365	0.000231167	-1.08512	0.013963
	glmZ	b4456	glmZ	n/a			nd		0	0	0	0	0	0	0	DE	2.92658	0	0	2.70587	2.32337	3	0.803339	0.671858	1.23609	0.432989	0.760399	0.478988	1.49541	0.146111	-0.31918	0.799851	-0.0212325	0.988281	2.92658	0.000204369	1.69566	0.112682	1.24123	0.178884	2.70587	0.000694762	2.32337	0.00610079
	rnpB	b3123	rnpB	n/a			nd		0	0	0	0	0	0	0	DE	2.70098	0	0	0	2.09619	2	-0.378339	0.898475	-0.00128965	0.999936	-0.492674	0.694868	-0.861951	0.499278	-1.24473	0.255162	0.33732	0.854974	2.70098	0.00204753	-0.0348384	0.986336	0.176381	0.893201	1.32766	0.182243	2.09619	0.0231777
	csgD	b1040	RprA	repression			nd		0	0	0	2.66102	0	0	1		0	0	0	0	0	0	0.222295	0.935583	0.302585	0.943073	1.49628	0.108702	2.66102	0.00186646	-0.722029	0.485079	0.129125	0.939801	0.647064	0.539409	1.5438	0.126985	-1.15777	0.289467	-1.75402	0.123614	-1.2668	0.221003
	rpoS	b2741	RprA	induction	functional target	repressed	repressed		0	0	0	0	0	0	0		0	0	0	0	0	0	0.193985	0.909983	-0.0405146	0.988822	0.295857	0.678999	0.233314	0.788073	0.177045	0.824372	0.437415	0.600516	-0.561416	0.381214	-1.23141	0.0556506	-0.530603	0.370494	-1.03497	0.0606858	-1.05236	0.0702997
	RprA	b4431	RprA	n/a			nd		0	0	0	0	0	0	0		0	0	0	0	0	0	-0.547687	NA	-0.889765	NA	-0.385086	NA	0.319848	NA	0.220158	NA	-0.813168	NA	0.886824	0.599224	0.292858	NA	-0.264663	NA	-0.161489	NA	-0.644729	NA
	ydaM	b1341	RprA	repression				DE	0	0	-1.52257	0	-1.45522	0	2	DE	-1.43159	0	-1.61657	-2.54431	-1.68312	4	-0.257632	0.89079	-0.210666	0.944911	-1.52257	0.00891886	-0.226591	0.808615	-1.45522	0.0180145	-0.989043	0.1955	-1.43159	0.0134954	-0.84108	0.294631	-1.61657	0.00357798	-2.54431	4.36168e-06	-1.68312	0.00698029
	sibA	b4436	sibA	n/a			nd		0	0	0	0	0	0	0	DE	3.99938	0	0	0	2.39381	2	0.100047	0.983179	-0.334246	0.950924	1.41606	0.238156	0.368983	0.833379	0.0574575	0.978875	-0.122382	0.960449	3.99938	2.11569e-05	0.68233	0.709589	0.368631	0.815702	1.11182	0.374359	2.39381	0.0322053
	sibC	b4446	sibC	n/a			nd		0	0	0	0	0	0	0	DE	3.45298	0	0	3.65427	0	2	0.126761	0.977881	0.496819	0.920908	2.08801	0.117413	1.84211	0.191595	-1.69411	0.219282	-1.52386	0.372943	3.45298	0.000578243	1.23157	0.436863	1.77454	0.18834	3.65427	0.000620902	2.10191	0.0711164
	sibD	b4447	sibD	n/a			nd		0	0	0	0	0	0	0	DE	4.2634	0	0	2.04155	2.29213	3	0.610352	0.808985	0.948155	0.713849	1.61076	0.141991	1.99747	0.069672	-0.323887	0.826855	-0.113457	0.958186	4.2634	2.93466e-07	0.8148	0.601439	-0.677041	0.619395	2.04155	0.0417706	2.29213	0.019504

## Sheet: Table S6
	Supplementary Table S6	DNA oligonucleotides and fragments used in this study.
	Oligonucleotide/DNA fragment name	Oligonucleotide/DNA Fragment sequence	Oligonucleotide/DNA Fragment Purpose	Final Construct Name	Notes
	F_rrnB1	ataatggtttcttagacgtcACAAACAACAGATAAAACGAAAG	Gibson Assembly, amplification of rrnB1 termniator with overlaps to digested pTriFC backbone and ranodm RNA insert	pTriFC CsrA-NYFP MS2BD-Random	same primer set used to amplify and assemble named insert with digested pTriFC Empty-NYFP MS2BD-sRNA plasmid backbone
	R_rrnB1	gtggctcgcatCAAATAAAACGAAAGGCTC
	F_randomRNA	ctttcgttttatttgATGCGAGCCACCAGAGG	Gibson Assembly, amplification of a random, non-transcribed RNA sequence from CML 1188 gDNA with overlaps to digested pTriFC backbone and rrnB1 terminator insert
	R_randomRNA	gctttaaatttgcgcacactagtGCCGTGGCGGTGTTC
	F-TriFC-fnrS	ataatggtttcttagacgtcAAAAAAAAGCCGACTCATC	Gibson Assembly, sRNA insert amplified from CML 1188 gDNA to add to digested pTriFC backbone	pTriFC CsrA-NYFP MS2BD-fnrS	same primer set used to amplify and assemble named insert with digested pTriFC Empty-NYFP MS2BD-sRNA plasmid backbone
	R-TriFC-fnrS	ttaaatttgcgcacactagtGCAGGTGAATGCAACGTC
	F-TriFC-cyaR	ataatggtttcttagacgtcAAAAAATAAGCCCGTGTAAGG	Gibson Assembly, sRNA insert amplified from CML 1188 gDNA to add to digested pTriFC backbone	pTriFC CsrA-NYFP MS2BD-cyaR	same primer set used to amplify and assemble named insert with digested pTriFC Empty-NYFP MS2BD-sRNA plasmid backbone
	R-TriFC-cyaR	ttaaatttgcgcacactagtGCTGAAAAACATAACCCATAAAATG
	F_TriFC_glmZ	ataatggtttcttagacgtcAAAAAAACGCCTGCTCTTATTAC	Gibson Assembly, sRNA insert amplified from CML 1188 gDNA to add to digested pTriFC backbone	pTriFC CsrA-NYFP MS2BD-glmZ	same primer set used to amplify and assemble named insert with digested pTriFC Empty-NYFP MS2BD-sRNA plasmid backbone
	R_TriFC_glmZ	ttaaatttgcgcacactagtGTAGATGCTCATTCCATC
	F_TriFC_gadY	ataatggtttcttagacgtcAAAAAAACCCGGCATAGG	Gibson Assembly, sRNA insert amplified from CML 1188 gDNA to add to digested pTriFC backbone	pTriFC CsrA-NYFP MS2BD-gady	same primer set used to amplify and assemble named insert with digested pTriFC Empty-NYFP MS2BD-sRNA plasmid backbone
	R_TriFC_gadY	ttaaatttgcgcacactagtACTGAGAGCACAAAGTTTC
	F_TriFC_sgrS	ataatggtttcttagacgtcAAAAAAAACCAGCAGGTATAATCTGC	Gibson Assembly, sRNA insert amplified from CML 1188 gDNA to add to digested pTriFC backbone	pTriFC CsrA-NYFP MS2BD-sgrS	same primer set used to amplify and assemble named insert with digested pTriFC Empty-NYFP MS2BD-sRNA plasmid backbone
	R_TriFC_sgrS	ttaaatttgcgcacactagtGATGAAGCAAGGGGGTGC
	F_TriFC_rnpB	ataatggtttcttagacgtcGAAGCTGACCAGACAGTC	Gibson Assembly, sRNA insert amplified from CML 1188 gDNA to add to digested pTriFC backbone	pTriFC CsrA-NYFP MS2BD-rnpB	same primer set used to amplify and assemble named insert with digested pTriFC Empty-NYFP MS2BD-sRNA plasmid backbone
	R_TriFC_rnpB	ttaaatttgcgcacactagtAGGTGAAACTGACCGATAAG
	F_TriFC_gcvB	ataatggtttcttagacgtcAAAAAAAAGCACCGCAATTAGGC	Gibson Assembly, sRNA insert amplified from CML 1188 gDNA to add to digested pTriFC backbone	pTriFC CsrA-NYFP MS2BD-gcvB	same primer set used to amplify and assemble named insert with digested pTriFC Empty-NYFP MS2BD-sRNA plasmid backbone
	R_TriFC_gcvB	ttaaatttgcgcacactagtACTTCCTGAGCCGGAACG
	F_TriFC_spf	taatggtttcttagacgtcTAAAAAACGCCCCAGTCATTAC	Gibson Assembly, sRNA insert amplified from CML 1188 gDNA to add to digested pTriFC backbone	pTriFC CsrA-NYFP MS2BD-spf	same primer set used to amplify and assemble named insert with digested pTriFC Empty-NYFP MS2BD-sRNA plasmid backbone
	R_TriFC_spf	gctttaaatttgcgcacactagtGTAGGGTACAGAGGTAAGATGTTC
	F_TriFC_micL	taatggtttcttagacgtcAAAAAAAGGCCCCTGTTG	Gibson Assembly, sRNA insert amplified from CML 1188 gDNA to add to digested pTriFC backbone	pTriFC CsrA-NYFP MS2BD-micL	same primer set used to amplify and assemble named insert with digested pTriFC Empty-NYFP MS2BD-sRNA plasmid backbone
	R_TriFC_micL	gctttaaatttgcgcacactagtATTTTTACCGTTGCATCATG
	F_TriFC_mcaS	taatggtttcttagacgtcAAAAAATAGAGTCTGTCGACATCCG	Gibson Assembly, sRNA insert amplified from CML 1188 gDNA to add to digested pTriFC backbone	pTriFC CsrA-NYFP MS2BD-mcaS	same primer set used to amplify and assemble named insert with digested pTriFC Empty-NYFP MS2BD-sRNA plasmid backbone
	R_TriFC_mcaS	gctttaaatttgcgcacactagtACCGGCGCAGAGGAGACA
	F_TriFC_chiX	taatggtttcttagacgtcAAAAAAATGGCCAATATCG	Gibson Assembly, sRNA insert amplified from CML 1188 gDNA to add to digested pTriFC backbone	pTriFC CsrA-NYFP MS2BD-chiX	same primer set used to amplify and assemble named insert with digested pTriFC Empty-NYFP MS2BD-sRNA plasmid backbone
	R_TriFC_chiX	gctttaaatttgcgcacactagtACACCGTCGCTTAAAGTG
	F_TriFC_rprA	taatggtttcttagacgtcAAAAAAAGCCCATCGTGG	Gibson Assembly, sRNA insert amplified from CML 1188 gDNA to add to digested pTriFC backbone	pTriFC CsrA-NYFP MS2BD-rprA	same primer set used to amplify and assemble named insert with digested pTriFC Empty-NYFP MS2BD-sRNA plasmid backbone
	R_TriFC_rprA	gctttaaatttgcgcacactagtACGGTTATAAATCAACATATTGATTTATAAG
	F_TriFC_dsrA	taatggtttcttagacgtcAAATCCCGACCCTGAGGG	Gibson Assembly, sRNA insert amplified from CML 1188 gDNA to add to digested pTriFC backbone	pTriFC CsrA-NYFP MS2BD-dsrA	same primer set used to amplify and assemble named insert with digested pTriFC Empty-NYFP MS2BD-sRNA plasmid backbone
	R_TriFC_dsrA	gctttaaatttgcgcacactagtAACACATCAGATTTCCTGGTG
	pHL600_BB_Rev	AGTATCTCTATCACTGATAGGGATG	Gibson Assembly, pHL 600 backbone amplification from CML877 to add sRNAs	N/A
	pHL600_BB_Fwd	GGGCCCATGGTACGCGTG
	pHL600_McaS_Fwd	atcagtgatagagatactACCGGCGCAGAGGAGACA	Gibson Assembly, sRNA insert amplfication from CML 1188 gDNA	pHL600 pLtetO-mcaS pLlacO-CsrA
	pHL600_McaS_Rev	gcgtaccatgggcccAAAAAATAGAGTCTGTCGACATCCG
	pHL600_GlmZ_Fwd	atcagtgatagagatactGTAGATGCTCATTCCATCTCTTAT	Gibson Assembly, sRNA insert amplfication from CML 1188 gDNA	pHL600 pLtetO-glmZ pLlacO-CsrA
	pHL600_GlmZ_Rev	gcgtaccatgggcccAAAAAAACGCCTGCTCTTATTAC
	pHL600_GadY_Fwd	atcagtgatagagatactACTGAGAGCACAAAGTTTCC	Gibson Assembly, sRNA insert amplfication from CML 1188 gDNA	pHL600 pLtetO-gadY pLlacO-CsrA
	pHL600_GadY_Rev	gcgtaccatgggcccAAAAAAACCCGGCATAGG
	pHL600_GcvB_Fwd	atcagtgatagagatactACTTCCTGAGCCGGAACG	Gibson Assembly, sRNA insert amplfication from CML 1188 gDNA	pHL600 pLtetO-gcvB pLlacO-CsrA
	pHL600_GcvB_Rev	gcgtaccatgggcccAAAAAAAAGCACCGCAATTAG
	pHL600_BB_pltetoGB_R2	CGGCGGATTTGTCCTACTC	Amplify pHL 600 backbone from CML 877 or similar plasmid, used in Gibson Assembly with pLtetO + surrounding nts Gblock	pHL600 pLtetO-sRNA pLtetO-CsrA
	pHL600_BB_pltetoGB_F	ATGATTGGGGATGAGGTC
	pLtetO + surrounding nucleotides Gblock	TAGGACAAATCCGCCGCCCTAGACCTAGGCGCGGATCCTCCCTATCAGTGATAGAGATTGACATCCCTATCAGTGATAGAGATACTCCCGGGTAAGGAGGAAAAAAAATGCTGATTCTGACTCGTCGAGTTGGTGAGACCCTCATGATTGGGGATGAGGTCAC	Gibson Assembly, pLtetO promoter-containing insert with pHL600 backbone from CML 877 or similar plasmid	pHL600 pLtetO-sRNA pLtetO-CsrA
	pLlacO_Fwd_2	ATAAATGTGAGCGGATAACATTGACATTGTGAGCGGATAACAAGATACTgtcgac	Generate pLlacO promoter insert sequence via linker ligation, used in Gibson Assembly with pHL600 pLtetO-sRNA pLtetO-CsrA BBs	pHL600 pLlacO-sRNA pLtetO-CsrA
	pLlacO_Rev_2	gtcgacAGTATCTTGTTATCCGCTCACAATGTCAATGTTATCCGCTCACATTTAT
	pHL600_BB_pLlacOLL_rev	tgttatccgctcacatttatCTCGAGGTGAAGACGAAAG	R backbone primer for ampfliying pHL600 pLtetO-sRNA pLtetO-CsrA used in Gibson Assembly with pLlacO linker ligated insert	pHL600 pLlacO-sRNA pLtetO-CsrA	pairs with sRNA-specific F primers
	pHL600_BB_pLlacOLL_rev_hiTm	tgttatccgctcacatttatCTCGAGGTGAAGACGAAAGGG	Additional R backbone primer for ampfliying pHL600 pLtetO-sRNA pLtetO-CsrA used in Gibson Assembly with pLlacO linker ligated insert	pHL600 pLlacO-sRNA pLtetO-CsrA	pairs with sRNA-specific F primers
	pHL600_BB_pLlacOLL_CsrB_F	gataacaagatactgtcgacGTCGACAGGGAGTCAGACAAC	F backbone primer for ampfliying pHL600 pLtetO-CsrB pLtetO-CsrA used in Gibson Assembly with pLlacO linker ligated insert	pHL600 pLlacO-CsrB pLtetO-CsrA	pairs with general pHL600_BB_pLlacOLL_rev
	pHL600_BB_pLlacOLL_McaS_F	gataacaagatactgtcgacACCGGCGCAGAGGAGACAATG	F backbone primer for ampfliying pHL600 pLtetO-McaS pLtetO-CsrA used in Gibson Assembly with pLlacO linker ligated insert	pHL600 pLlacO-mcaS pLtetO-CsrA	pairs with general pHL600_BB_pLlacOLL_rev_hiTm
	pHL600_BB_pLlacOLL_GlmZ_F	gataacaagatactgtcgacGTAGATGCTCATTCCATCTCTTATG	F backbone primer for ampfliying pHL600 pLtetO-GlmZ pLtetO-CsrA used in Gibson Assembly with pLlacO linker ligated insert	pHL600 pLlacO-glmZ pLtetO-CsrA	pairs with general pHL600_BB_pLlacOLL_rev
	pHL600_BB_pLlacOLL_GadY_F	gataacaagatactgtcgacACTGAGAGCACAAAGTTTCCC	F backbone primer for ampfliying pHL600 pLtetO-GadY pLtetO-CsrA used in Gibson Assembly with pLlacO linker ligated insert	pHL600 pLlacO-gadY pLtetO-CsrA	pairs with general pHL600_BB_pLlacOLL_rev
	pHL600_BB_pLlacOLL_GcvB_F	gataacaagatactgtcgacACTTCCTGAGCCGGAACG	F backbone primer for ampfliying pHL600 pLtetO-GcvB pLtetO-CsrA used in Gibson Assembly with pLlacO linker ligated insert	pHL600 pLlacO-gcvB pLtetO-CsrA	pairs with general pHL600_BB_pLlacOLL_rev
	pHL600-pLlacO-sRNA_BB_fwd	GGGCCCATGGTACGCGTG	Gibson Assembly, pHL600 pLlacO-sRNA pLtetO-CsrA backbone amplification from CML 2556 to add sRNA inserts	N/A
	pHL600-pLlacO-sRNA_BB_rev	GTCGACAGTATCTTGTTATCCGCTC
	random ins_fwd	gataacaagatactgtcgacGCCGTGGCGGTGTTCGTC	Gibson Assembly, sRNA insert amplified from pTriFC CsrA-NYFP MS2BD-random plasmid into pHL600 pLacO-sRNA pLtetO-CsrA backbone	pHL600 pLlacO-Random pLtetO-CsrA
	random ins_rev	agcacgcgtaccatgggcccACAAACAACAGATAAAACGAAAGGCC
	chiX_fwd	gataacaagatactgtcgacACACCGTCGCTTAAAGTG	Gibson Assembly, sRNA insert amplified from CML 1188 gDNA into pHL600 pLacO-sRNA pLtetO-CsrA backbone	pHL600 pLlacO-chiX pLtetO-CsrA
	chiX_rev	agcacgcgtaccatgggcccAAAAAAATGGCCAATATCGC
	FnrS_fwd	gataacaagatactgtcgacGCAGGTGAATGCAACGTC	Gibson Assembly, sRNA insert amplified from CML 1188 gDNA into pHL600 pLacO-sRNA pLtetO-CsrA backbone	pHL600 pLlacO-fnrS pLtetO-CsrA
	FnrS_rev	agcacgcgtaccatgggcccAAAAAAAAGCCGACTCATCAAAG
	SgrS_fwd	gataacaagatactgtcgacGATGAAGCAAGGGGGTGC	Gibson Assembly, sRNA insert amplified from CML 1188 gDNA into pHL600 pLacO-sRNA pLtetO-CsrA backbone	pHL600 pLlacO-sgrS pLtetO-CsrA
	SgrS_rev	agcacgcgtaccatgggcccAAAAAAAACCAGCAGGTATAATCTG
	cyaR_fwd	gataacaagatactgtcgacGCTGAAAAACATAACCCATAAAATG	Gibson Assembly, sRNA insert amplified from CML 1188 gDNA into pHL600 pLacO-sRNA pLtetO-CsrA backbone	pHL600 pLlacO-cyaR pLtetO-CsrA
	cyaR_rev	agcacgcgtaccatgggcccAAAAAATAAGCCCGTGTAAGG
	MicL_fwd	gataacaagatactgtcgacATTTTTACCGTTGCATCATGTC	Gibson Assembly, sRNA insert amplified from CML 1188 gDNA into pHL600 pLacO-sRNA pLtetO-CsrA backbone	pHL600 pLlacO-micL pLtetO-CsrA
	MicL_rev	agcacgcgtaccatgggcccAAAAAAAGGCCCCTGTTG
	rnpB_fwd	gataacaagatactgtcgacGAAGCTGACCAGACAGTC	Gibson Assembly, sRNA insert amplified from CML 1188 gDNA into pHL600 pLacO-sRNA pLtetO-CsrA backbone	pHL600 pLlacO-rnpB pLtetO-CsrA
	rnpB_rev	agcacgcgtaccatgggcccAGGTGAAACTGACCGATAAG
	spf_fwd	gataacaagatactgtcgacGTAGGGTACAGAGGTAAGATG	Gibson Assembly, sRNA insert amplified from CML 1188 gDNA into pHL600 pLacO-sRNA pLtetO-CsrA backbone	pHL600 pLlacO-spf pLtetO-CsrA
	spf_rev	agcacgcgtaccatgggcccTAAAAAACGCCCCAGTCATTAC
	Spot 42_site 1 mutant + pHL600-pLlacO-sRNA pLtetO-CsrA overhang Gblock	gataacaagatactgtcgacGTAGACGACAGAGGTAAGATGTTCTATCTTTCAGACCTTTTACTTCACGTAATCGGATTTGGCTGAATATTTTAGCCGCCCCAGTCAGTAATGACTGGGGCGTTTTTTgggcccatggtacgcgtgct	Gibson Assembly, mutant sRNA insert into pHL600 pLlacO-sRNA pLtetO-CsrA backbone	pHL600 pLlacO-Spf_site1_mutant pLtetO-CsrA
	Spot 42_site 3 mutant + pHL600-pLlacO-sRNA pLtetO-CsrA overhang Gblock	gataacaagatactgtcgacGTAGGGTACAGAGGTAAGATGTTCTATCTTTCAGACCTTTTACTTCACCATATCGGATTTGGCTGAATATTTTAGCCGCCCCAGTCAGTAATGACTGGGGCGTTTTTTgggcccatggtacgcgtgct	Gibson Assembly, mutant sRNA insert into pHL600 pLlacO-sRNA pLtetO-CsrA backbone	pHL600 pLlacO-Spf_site3_mutant pLtetO-CsrA
	McaS_dual GGA mutant + pHL600 pLlacO-sRNA pLtetO-CsrA overhang Gblock	gataacaagatactgtcgacACCGGCGCAGAccAGACAATGCCGGATTTAAGACGCtGATGCACTGCTGTGTGTACgGTAGAGTCTGGCGGATGTCGACAGACTCTATTTTTTgggcccatggtacgcgtgct	Gibson Assembly, mutant sRNA insert into pHL600 pLlacO-sRNA pLtetO-CsrA backbone	pHL600 pLlacO-mcaS_mutant pLtetO-CsrA
	McaS_5' GGA mutant + pHL600 pLlacO-sRNA pLtetO-CsrA overhang Gblock	gataacaagatactgtcgacACCGGCGCAGAccAGACAATGCCGGATTTAAGACGCGGATGCACTGCTGTGTGTACTGTAGAGTCTGGCGGATGTCGACAGACTCTATTTTTTgggcccatggtacgcgtgct	Gibson Assembly, mutant sRNA insert into pHL600 pLlacO-sRNA pLtetO-CsrA backbone	pHL600 pLlacO-mcaS_mutant2 pLtetO-CsrA
	FnrS_GGN mutant 1 + pHL600 pLlacO-sRNA pLtetO-CsrA overhang Gblock	gataacaagatactgtcgacGCAccTGAATGCAACGTgAAcCcATGcGCGTTGCGCTggATATTGTCTTACTTCCTTTTTTGAATTACTGCATAGCACAATTGATTCGTACGACGCCGACTTTGATGAGTCGGCTTTTTTTTgggcccatggtacgcgtgct	Gibson Assembly, mutant sRNA insert into pHL600 pLlacO-sRNA pLtetO-CsrA backbone	pHL600 pLlacO-fnrS_mutant pLtetO-CsrA
	FnrS_GGN mutant 2 + pHL600 pLlacO-sRNA pLtetO-CsrA overhang Gblock	gataacaagatactgtcgacGCAccTGAATGCAACGTgAAcCcATGcGCGTTGCGCTggcTATTGTCTTACTTCCTTTTTTGAATTACTGCATAGCACAATTGATTCGTACGACGCCGACTTTGATGAGTCGGCTTTTTTTTgggcccatggtacgcgtgct	Gibson Assembly, mutant sRNA insert into pHL600 pLlacO-sRNA pLtetO-CsrA backbone	pHL600 pLlacO-fnrS_mutant2 pLtetO-CsrA
	SgrS_GGA mutant + pHL600 pLlacO-sRNA pLtetO-CsrA overhang Gblock	gataacaagatactgtcgacGATGAAGCAAGGGGGTGCggCATGCGTCAGTggTATCAGCACTATTTTACCGCGACAGCGAAGTTGTGCTGGTTGCGTTGGTTAAGCGTCCCACAACGATTAACCATGCTTGAATTACTGATGCAGTGccATGACCGCAATTCTGAAAGTTGACTTGCCTGCATCATGTGTGACTGAGTATTGGTGTAAAATCACCCGCCAGCAGATTATACCTGCTGGTTTTTTTTgggcccatggtacgcgtgct	Gibson Assembly, mutant sRNA insert into pHL600 pLlacO-sRNA pLtetO-CsrA backbone	pHL600 pLlacO-sgrS_mutant pLtetO-CsrA
	CyaR_GGA mutant + pHL600 pLlacO-sRNA pLtetO-CsrA overhang Gblock	gataacaagatactgtcgacGCTGAAAAACATAACCCATAAAATGCTAGCTGTACCAcGAACCACCTCgTTAGCCTGTGTAATCTCCCTTACACGGGCTTATTTTTTgggcccatggtacgcgtgct	Gibson Assembly, mutant sRNA insert into pHL600 pLlacO-sRNA pLtetO-CsrA backbone	pHL600 pLlacO-cyaR_mutant pLtetO-CsrA
	GcvB_GGA mutant + pHL600 pLlacO-sRNA pLtetO-CsrA overhang Gblock	gataacaagatactgtcgacACTTCCTGAGCCTTAACGAAAAGTTTTATCTcAATGCGTGTTggGGTGAACTTggGGCTTACGGTTGTGATGTTGTGTTGTTGTGTTTGCAATTGGTCTGCGATTCAGACCATGGTAGCAAAGCTACCTTTTTTCACTTCCTGTACATTTACCCTGTCTGTCCATAGTGATTAATGTAGCACCGCCTAATTGCGGTGCTTTTTTTTgggcccatggtacgcgtgct	Gibson Assembly, mutant sRNA insert into pHL600 pLlacO-sRNA pLtetO-CsrA backbone	pHL600 pLlacO-gcvB_mutant pLtetO-CsrA
	Spf_GGA mutant + pHL600 pLlacO-sRNA pLtetO-CsrA overhang Gblock	gataacaagatactgtcgacGTAGGGTACAGAGGTAAGATGTTCTATCTTTCAGACCTTTTACTTCACGTAATCGcATTTGGCTGAATATTTTAGCCGCCCCAGTCAGTAATGACTGGGGCGTTTTTTAgggcccatggtacgcgtgct	Gibson Assembly, mutant sRNA insert into pHL600 pLlacO-sRNA pLtetO-CsrA backbone	pHL600 pLlacO-spf_mutant pLtetO-CsrA
	1756_csgD_F	tggattccacacaggtcgacCAGATGTAATCCATTAGTTTTATATTTTAC	Gibson Assembly, csgD 5' UTR insert amplification from CML1188 gDNA	pHL1756 csgD 5' UTR-gfp
	1756_csgD_R	aagttcttctcctttacgcatgcCATTAAACATGATGAAACCC
	1756_flhD_F	tggattccacacaggtcgacCGATTTAGGAAAAATCTTAGATAAG	Gibson Assembly, flhD 5' UTR insert amplification from CML1188 gDNA	pHL1756 flhD 5' UTR-gfp
	1756_flhD_R	aagttcttctcctttacgcatgcAATGTGTTTCAGCAACTCG
	1756_lpp_F	tggattccacacaggtcgacTGCTTCTTTGAGCGAACG	Gibson Assembly, lpp 5' UTR insert amplification from CML1188 gDNA	pHL1756 lpp 5' UTR-gfp
	1756_lpp_R	aagttcttctcctttacgcatgcGGATTACCGCGCCCAGTAC
	1756_fucP_F	tggattccacacaggtcgacATGAGTTCATTTCAGACAGGC	Gibson Assembly, fucP 5' UTR insert amplification from CML1188 gDNA	pHL1756 fucP 5' UTR-gfp
	1756_fucP_R	aagttcttctcctttacgcatgcCCGCACGGTAACTCTGCG
	fucP 5' UTR site 1 mutant Gblock	TggattccacacaggtcgacATGAGTTCATTTCAGACAGGCAAATATTCACTGATATGAAGCCCGAACTCGCTGGTTTTGCACTTTTGAAAACATAACCGATTACGTGCTTAAGCTTCTGACGTTAAGAGGATGCTATGGGAAACACATCAATACAAACGCAGAGTTACCGTGCGGgcatgcgtaaaggagaagaactt	Gibson Assembly, Gblock insert into pHL 1756 backbone	pHL1756 fucP 5' UTR site 1 mutant-gfp
	fucP 5' UTR site 1b (no structure change) mutant Gblock	tggattccacacaggtcgacATGAGTTCATTTCAGACAGGCAAATATTCACTGATATGAAGCCCGAACTCGCTGGTTTTGCACTTTTGAAAACATAACCGATTACGTGCTTAAGCTTCTGAAAATAAGAGGATGCTATGGGAAACACATCAATACAAACGCAGAGTTACCGTGCGGgcatgcgtaaaggagaagaactt	Gibson Assembly, Gblock insert into pHL 1756 backbone	pHL1756 fucP 5' UTR site 1b (no structure change) mutant-gfp
	fucP 5' UTR site 3 mutant Gblock	tggattccacacaggtcgacATGAGTTCATTTCAGACAGGCAAATATTCACTGATATGAAGCCCGAACTCGCTGGTTTTGCACTTTTGAAAACATAACCGATATGGTGCTTAAGCTTCTGAACCTAAGAGGATGCTATGGGAAACACATCAATACAAACGCAGAGTTACCGTGCGGgcatgcgtaaaggagaagaactt	Gibson Assembly, Gblock insert into pHL 1756 backbone	pHL1756 fucP 5' UTR site 3 mutant-gfp
	1756_ascF_F	tggattccacacaggtcgacAACCGGTTTCTTAATTCCGTTTC	Gibson Assembly, ascF 5' UTR insert amplification from CML1188 gDNA	pHL1756 ascF 5' UTR-gfp
	1756_ascF_R	aagttcttctcctttacgcatgcCCGCTATCACCGAGCGTG
	1756_folX_F	tggattccacacaggtcgacGGATAGTTAACAGAAACAGGTTC	Gibson Assembly, folX 5' UTR insert amplification from CML1188 gDNA	pHL1756 folX 5' UTR-gfp
	1756_folX_R	aagttcttctcctttacgcatgcTAACAATATCCTGACGGTTG
	1756_ptsG_F	tggattccacacaggtcgacGCCGAAAATTGGGCGGTG	Gibson Assembly, ptsG 5' UTR insert amplification from CML1188 gDNA	pHL1756 ptsG 5' UTR-gfp
	1756_ptsG_R	aagttcttctcctttacgcatgcCATTCTTAAACATAATTGAGAGTGCTCCTG
	1756_yobF_F	tggattccacacaggtcgacACGCCAGTTTAAGTATCTGC	Gibson Assembly, yobF 5' UTR insert amplification from CML1188 gDNA	pHL1756 yobF 5' UTR-gfp
	1756_yobF_R	aagttcttctcctttacgcatgcACACATTACTGCATGAGGC
	BB_pBTRK_fwdB	ATGAGAGAAGATTTTCAGCCTG	Gibson Assembly, pBTRK backbone amplification from pBTRK-Trc-Empty to replace Trc promoter with LacO	pBTRK-pLlacO-Empty
	BB_pBTRK_revB	CAGCTCATTTCAGAATATTTGCC
	pLlacO+ MCS Gblock for pBTRK	gcaaatattctgaaatgagctGATAAATGTGAGCGGATAACATTGACATTGTGAGCGGATAACAAGATACTgtcgacgaattcgagctcggtacccggggatcctctagagtcgacctgcaggcatgcaagcttggctgttttggcggatgagagaagattttcagcct	Gibson Assembly, Insert sequence containing pLlacO promoter, MCS, and overhangs to pBTRK BB fragment	pBTRK-pLlacO-Empty
	pBTRK_CsrB_wt_fwd	gataacaagatactgtcgacGTCGACAGGGAGTCAGAC	Gibson Assembly, CsrB sRNA insert amplification from pHL600 pLlacO-CsrB pLtetO-CsrA	pBTRK-pLlacO-csrB
	pBTRK_CsrB_wt_rev	aaacagccaagcttgcatgcAATAAAAAAAGGGAGCACTGTATTC
	pBTRK_McaS_wt_fwd	gataacaagatactgtcgacACCGGCGCAGAGGAGACAATG	Gibson Assembly, McaS sRNA insert amplification from pHL600 pLlacO-McaS pLtetO-CsrA	pBTRK-pLlacO-mcaS
	pBTRK_McaS_wt_rev	aaacagccaagcttgcatgcAAAAAATAGAGTCTGTCGACATCCGC
	pBTRK_SgrS_wt_fwd	gataacaagatactgtcgacGATGAAGCAAGGGGGTGC	Gibson Assembly, SgrS sRNA insert amplification from pHL600 pLlacO-SgrS pLtetO-CsrA	pBTRK-pLlacO-sgrS (wt and mutant)
	pBTRK_SgrS_wt_rev	aaacagccaagcttgcatgcAAAAAAAACCAGCAGGTATAATCTG
	pBTRK_McaS_mut_fwd	gataacaagatactgtcgacACCGGCGCAGACCAGACAATG	Gibson Assembly, McaS_mutant2 sRNA insert amplification from pHL600 pLlacO-McaS_mutant2 pLtetO-CsrA (pairs with pBTRK_McaS_wt_rev)	pBTRK-pLlacO-mcaS_mutant2
	pBTRK_FnrS_mut_fwd	gataacaagatactgtcgacGCACCTGAATGCAACGTG	Gibson Assembly, FnrS_mutant2 sRNA insert amplification from pHL600 pLlacO-FnrS_mutantX pLtetO-CsrA (pairs with pBTRK_FnrS_wt_rev)	pBTRK-pLlacO-fnrS_mutant2
	pBTRK_sequF2	tgacagcttatcatcgactgcac	Sanger sequencing pBTRK-pLlacO plasmids	N/A
	pBTRK_sequF3	aggtcgtaaatcactgcataattcg	Sanger sequencing pBTRK-pLlacO plasmids	N/A
	pBTRK_sequR2	agttccctactctcgcatggg	Sanger sequencing pBTRK-pLlacO plasmids	N/A
	pBTRK-BBresistance_F	cggggcgtaaGGGCGGATCCCCCTCAAG	Gibson Assembly, backbone amplifiction of pBTRK-pLacO-Empty around resistance marker	pBTRK-pLacO-Empty (CmR)	Final plasmid is CML 2841: (1) CmR was added and (2) nts between end of MCS and start of terminator were removed. This was done in two sequential 2-piece Gibson assemblies due to PCR limitations to give CML 2841. CML 2841 Is used as a parent plasmid to clone pBTRK-pLacO-fucP-gfp CmR reproter plasmids (CML XXXX-YYYY).
	pBTRK-BBresistance_R	gtgccgatcaCTACCGGCGCGGCAGC	Gibson Assembly, backbone amplifiction of pBTRK-pLacO-Empty around resistance marker	pBTRK-pLacO-Empty (CmR)
	CamR_ins_fwd	gcgccggtagTGATCGGCACGTAAGAGGTTC	Gibson Assembly, cmR gene insert amplficiation with homologous overlaps to pBTRK-pLacO-Empty	pBTRK-pLacO-Empty (CmR)
	CamR_ins_rev	ggatccgcccTTACGCCCCGCCCTGC	Gibson Assembly, cmR gene insert amplficiation with homologous overlaps to pBTRK-pLacO-Empty	pBTRK-pLacO-Empty (CmR)
	pBTRK_TerminatorThroughOrigin_F	cttggctgttTAGGGAACTGCCAGGCATC	Gibson Assembly, amplify fragement of pBTRK-pLacO-Empty (CmR) just upstream of rrnB1 terminator to 5' of cmR gene insert	pBTRK-pLacO-Empty (CmR with shortened mcs to terminator nts)
	pBTRK_TerminatorThroughOrigin_R	GAACCTCTTACGTGCCGATC	Gibson Assembly, amplify fragement of pBTRK-pLacO-Empty (CmR) just upstream of rrnB1 terminator to 5' of cmR gene insert	pBTRK-pLacO-Empty (CmR with shortened mcs to terminator nts)
	pBTRK_CmRThroughMcs_fwd	TGATCGGCACGTAAGAGG	Gibson Assembly, amplify fragement of pBTRK-pLacO-Empty (CmR) just 5' of cmR gene insert to just 3' of MCS	pBTRK-pLacO-Empty (CmR with shortened mcs to terminator nts)
	pBTRK_CmRThroughMcs_rev	cagttccctaAACAGCCAAGCTTGCATGC	Gibson Assembly, amplify fragement of pBTRK-pLacO-Empty (CmR) just 5' of cmR gene insert to just 3' of MCS	pBTRK-pLacO-Empty (CmR with shortened mcs to terminator nts)
	pBTRK_fucP-gfp-ins_Fwd	GGATAACAAGATACTgtcgacATGAGTTCATTTCA	fucP-gfp insert assemble with pBTRK-pLacO-Empty (CmR) bakcbone cut with SalI and SphI.	pBTRK-pLacO-fucP-gfp (CmR), pBTRK-pLacO-fucP site 1 mutant-gfp (CmR), pBTRK-pLacO-fucP site 1b mutant-gfp (CmR), and pBTRK-pLacO-fucP site 3 mutant-gfp (CmR)	Used to amplify all fucP-gfp regions from pHL1756-derived plasmids.
	pBTRK_fucP-gfp-ins_Rev	ttccctaaacagccaagcttttatttgtatagttcatccatgc
	pBTRK_fucP site 1b and 3 mutant Gblock	gagcggataacaagatactgtcgacATGAGTTCATTTCAGACAGGCAAATATTCACTGATATGAAGCCCGAACTCGCTGGTTTTGCACTTTTGAAAACATAACCGATATGGTGCTTAAGCTTCTGAAAATAAGAGGATGCTATGGGAAACACATCAATACAAACGCAGAGTTACCGTGCGGGCAtGCgtaaaggagaagaac	Gibson Assembly, with pBTRK-pLaco-fucP-gfp (CmR) backbone cut with SalI and SphI	pBTRK-pLacO-fucP Site 1 and 3 mutant-gfp (CmR)
	pBTRK fucP site 1 and 3 mutant Gblock	gagcggataacaagatactgtcgacATGAGTTCATTTCAGACAGGCAAATATTCACTGATATGAAGCCCGAACTCGCTGGTTTTGCACTTTTGAAAACATAACCGATATGGTGCTTAAGCTTCTGACGTTAAGAGGATGCTATGGGAAACACATCAATACAGACACAGAGTTACCGTGCGGGCAtGCgtaaaggagaagaac	Gibson Assembly, with pBTRK-pLaco-fucP-gfp (CmR) backbone cut with SalI and SphI	pBTRK-pLacO-fucP Site 1b and 3 mutant-gfp (CmR)
	SgrS_northern	GCAACCAGCACAACTTCGCTGTCGCGGTAAAATAGTG	Hybridization probe for northern blotting of named sRNA	N/A	Sequence from Vanderpool, Gottesman 2004
	McaS_northern	GCGTCTTAAATCCGGCATTGTC	Hybridization probe for northern blotting of named sRNA	N/A
	FnrS_northern	CGGCGTCGTACGAATCAATTGTGCTATGCAG	Hybridization probe for northern blotting of named sRNA	N/A
	MicL_nortern	GGGCGACATGATGCAACGGTAA	Hybridization probe for northern blotting of named sRNA	N/A
	Spf_northern	GGTCTGAAAGATAGAACATCTTACCTCTGT	Hybridization probe for northern blotting of named sRNA	N/A	Sequence from Beisel 2011
	5S_northern	CGGCGCTACGGCGTTTCACTTCTG	Hybridization probe for northern blotting of named sRNA	N/A	Sequence from Thomason 2012
	SgrS::kan_USflank_F	TCATAAAAGCGACCAGCATAAATGC	Colony pcr primer to verify curing of kanR at named sRNA site	N/A	Sequence from Hobbs 2010
	SgrS::kan_DSflank_R	GAGCGTTGTGTCCTGCGATTTAC			Sequence from Hobbs 2010
	FnrS::kan_USflank_F	TAGTTGTTCTTATTGGTGGTGTTGC	Colony pcr primer to verify curing of kanR at named sRNA site	N/A	Sequence from Durand 2010
	FnrS::kan_DSflank_R	GATGCGACAATTTAATCGGTTCTTC			Sequence from Durand 2010
	McaS::kan_USflank_F	TCACGTCGCCAGTGCGATAAT	Colony pcr primer to verify curing of kanR at named sRNA site	N/A	Sequence from Thomason 2012
	McaS::kan_DSflank_R	GAAACTATCCGCGTAAGCGTGG			Sequence from Thomason 2012
	CsrB_cpcr_F	TGATGTTCACGCAGTAACGC	Colony pcr primer to verify deletion of named gene	N/A
	CsrB_cpcr_R	GAGATCGCCAGGAAATAAGCG
	CsrC_cpcr_F	TGTGCAAATACTGATGGCGG	Colony pcr primer to verify deletion of named gene	N/A
	CsrC_cpcr_R	GCTGCGTGAGTTTGAAGATGATG
	CsrA_cpcr_F	GTTGAATGAACGGGAGTAAAGCG	Colony pcr primer to verify deletion of named gene	N/A
	CsrA_cpcr_R	GTTTGTCATTGCTTACTTTTTGGCG
	CsrD_cpcr_F	CCTGAGTCCAGAAAGGCTTAATGC	Colony pcr primer to verify deletion of named gene	N/A
	CsrD_cpcr_R	CGAGATAAATCTGATTTGCTAGTATGCCC
	GGA-GGC_spf	GCAATGGTGCTCGTCGTGCAGCGGCTGAACGTGCAGCCATTAACGCGCCAATGCAGGGAACCGCCGCCGACATTATCAAACGGGCGATGATTGCCGTTGATGCGTGGTTACAGGCTGAGCAACCGCGTGTACGTATGATCATGCAGGTACACGATGAACTGGTATTTGAAGTTCATAAAGATGATGTTGATGCCGTCGCGAAGCAGATTCATCAACTGATGGAAAACTGTACCCGTCTGGATGTGCCGTTGCTGGTGGAAGTGGGGAGTGGCGAAAACTGGGATCAGGCGCACTAAGATTCGCCTGAACATGCCTTTTTTCGTAAGTAAGCAACATAAGCTGTCACGTTTTGTGATGGCTATTAGAAATTCCTATGCAACAACTGAAAAAAAATTACAA…	gBlock of Spot42 sRNA with GGA mutated to GCA, and GGC mutated to GCC for integration into the genome	N/A
	GGA-GGG_spf	GCAATGGTGCTCGTCGTGCAGCGGCTGAACGTGCAGCCATTAACGCGCCAATGCAGGGAACCGCCGCCGACATTATCAAACGGGCGATGATTGCCGTTGATGCGTGGTTACAGGCTGAGCAACCGCGTGTACGTATGATCATGCAGGTACACGATGAACTGGTATTTGAAGTTCATAAAGATGATGTTGATGCCGTCGCGAAGCAGATTCATCAACTGATGGAAAACTGTACCCGTCTGGATGTGCCGTTGCTGGTGGAAGTGGGGAGTGGCGAAAACTGGGATCAGGCGCACTAAGATTCGCCTGAACATGCCTTTTTTCGTAAGTAAGCAACATAAGCTGTCACGTTTTGTGATGGCTATTAGAAATTCCTATGCAACAACTGAAAAAAAATTACAA…	gBlock of Spot42 sRNA with GGA mutated to GCA, and GGG mutated to GUU for integration into the genome	N/A
	GGA-GGC-GGG_spf	GCAATGGTGCTCGTCGTGCAGCGGCTGAACGTGCAGCCATTAACGCGCCAATGCAGGGAACCGCCGCCGACATTATCAAACGGGCGATGATTGCCGTTGATGCGTGGTTACAGGCTGAGCAACCGCGTGTACGTATGATCATGCAGGTACACGATGAACTGGTATTTGAAGTTCATAAAGATGATGTTGATGCCGTCGCGAAGCAGATTCATCAACTGATGGAAAACTGTACCCGTCTGGATGTGCCGTTGCTGGTGGAAGTGGGGAGTGGCGAAAACTGGGATCAGGCGCACTAAGATTCGCCTGAACATGCCTTTTTTCGTAAGTAAGCAACATAAGCTGTCACGTTTTGTGATGGCTATTAGAAATTCCTATGCAACAACTGAAAAAAAATTACAA…	gBlock of Spot42 sRNA with GGA, GGC, and GGG mutated for integration into the genome	N/A
	Pcon12_fucPGFP	GGCTTTTGACTTTCTGCTATGTTGTTTACATTTTTATGCTTGGCGGTTATGGTGGATTCCACACAGGTCGACTATGAGTTCATTTCAGACAGGCAAATATTCACTGATATGAAGCCCGAACTCGCTGGTTTTGCACTTTTGAAAACATAACCGATTACGTGCTTAAGCTTCTGAACCTAAGAGGATGCTATGGGAAACACATCAATACAAACGCAGAGTTACCGTGCGGGCATGCGTAAAGGAGAAGAACTTTTCACTGGAGTTGTCCCAATTCTTGTTGAATTAGATGGTGATGTTAATGGGCACAAATTTTCTGTCAGTGGAGAGGGTGAAGGTGATGCAACATACGGAAAACTTACCCTTAAATTTATTTGCACTACTGGAAAACTACCTGTTCCA…	gBlock with Pcon12 promoter fucP-gfp fusion	N/A
	Spot42_aspA	CGGATAACAAGATACTGAGCACGTAGGGTACAGAGGTAAGATGTTCTATCTTTCAGACCTTTTACTTCACGTAATCGGATTTGGCTGAATATTTTAGCCGCCCCAGTCAGTAATGACTGGGGCGTTTTTTATTGCTTTAATCGTACAGGGTAGTACAAATAAAAAAGGCACGTCAGATGACGTGCCTTTTTTCTTGTGAGCAGTTAAGAAACCATTATTATCATGACATTAACCTATAAAAATAGGCGTATCACGAGGCCCTTTCGTCTTCAAGAATTCTCATGTTTGACAGCTTATCATCGATAAGCTTCTGCGGCGAGCGGTATCAGCTCACTCAAAGGCGGTAATACGGTTATCCACA	gBlock of Spot42 with AspA terminator	N/A
	rTRS109	gtgctcAGTATCTTGTTATCCG	RV primer to amplify lacI gene	N/A
	rTRS199	cggtaatacggttatccaca	FW gene to amplify pBTRCK backbone that includes ori and CmR cassett	N/A
	rTRS255	atagcagaaagtcaaaagcc	RV gene to amplify pBTRCK backbone that includes ori and CmR cassett	N/A
	rTRS256	gcaaaacctttcgcggtat	FW primer to amplify lacI gene	N/A
	Spf_gen_cPCR_F	AGTGGCGAAAACTGGGAT	FW primer to amplify Spot42 from the genome via cPCR	N/A
	Spf_gen_cPCR_R	CTTTGACTGACGGAGACG	RV primer to amplify Spot42 from the genome via cPCR	N/A
	Spf_gen_seq1	TCGTAAGTAAGCAACATAAG	Primer to sequence Spot42 cPCR	N/A
	Spf_gen_seq2	GCCTGTAGAAGAAACGC	Primer to sequence Spot42 cPCR	N/A
	T7_F_ChiX	GACTTAATACGACTCACTATAGGGAGAACACCGTCGCTTAAAGTGACGGC	Colony pcr primers to amplify named sRNA from CML 1188 gDNA with T7 promoter added on the 5' end for IVT	N/A
	R_ChiX	AAAAAAATGGCCAATATCGCTATTGGCCC
	T7_F_CyaR	GACTTAATACGACTCACTATAGGGAGAGCTGAAAAACATAACCCATAAAATGCTAGCTG	Colony pcr primers to amplify named sRNA from CML 1188 gDNA with T7 promoter added on the 5' end for IVT	N/A	Sequence from Mihailovic 2018
	R_CyaR	AAAAAATAAGCCCGTGTAAGGGAGATTACAC			Sequence from Mihailovic 2018
	T7_F_DsrA	GACTTAATACGACTCACTATAGGGAGAAACACATCAGATTTCCTGGTG	Colony pcr primers to amplify named sRNA from CML 1188 gDNA with T7 promoter added on the 5' end for IVT	N/A
	R_DsrA	AAATCCCGACCCTGAGG
	T7_F_FnrS	GACTTAATACGACTCACTATAGGGAGAGCAGGTGAATGCAACGTCAAGC	Colony pcr primers to amplify named sRNA from CML 1188 gDNA with T7 promoter added on the 5' end for IVT	N/A
	R_FnrS	AAAAAAAAGCCGACTCATCAAAGTCGG
	T7_F_GadY	GACTTAATACGACTCACTATAGGGAGAACTGAGAGCACAAAGTTTCCCGTGCC	Colony pcr primers to amplify named sRNA from CML 1188 gDNA with T7 promoter added on the 5' end for IVT	N/A
	R_GadY	AAAAAAACCCGGCATAGGGGACCGG
	T7_F_GcvB	GACTTAATACGACTCACTATAGGGAGAACTTCCTGAGCCGGAACGAAAAGTT	Colony pcr primers to amplify named sRNA from CML 1188 gDNA with T7 promoter added on the 5' end for IVT	N/A
	R_GcvB	AAAAAAAAGCACCGCAATTAGGCGG
	T7_F_GlmZ	GACTTAATACGACTCACTATAGGGAGAGTAGATGCTCATTCCATCTCTTATGTTCGCC	Colony pcr primers to amplify named sRNA from CML 1188 gDNA with T7 promoter added on the 5' end for IVT	N/A
	R_GlmZ	AAAAAAACGCCTGCTCTTATTACGGAGC
	T7_F_McaS	GACTTAATACGACTCACTATAGGGAGAACCGGCGCAGAGGAGACAAT	Colony pcr primers to amplify named sRNA from CML 1188 gDNA with T7 promoter added on the 5' end for IVT	N/A
	R_McaS	AAAAAATAGAGTCTGTCGACATCCGCC
	T7_F_MicL	GACTTAATACGACTCACTATAGGGAGAATTTTTACCGTTGCATCATGTCGCC	Colony pcr primers to amplify named sRNA from CML 1188 gDNA with T7 promoter added on the 5' end for IVT	N/A
	R_MicL	AAAAAAAGGCCCCTGTTGAAATTGCAG
	T7_F_RnpB	GACTTAATACGACTCACTATAGGGAGAGAAGCTGACCAGACAGTCG	Colony pcr primers to amplify named sRNA from CML 1188 gDNA with T7 promoter added on the 5' end for IVT	N/A
	R_RnpB	AGGTGAAACTGACCGATAAGC
	T7_F_Rpra	GACTTAATACGACTCACTATAGGGAGAACGGTTATAAATCAACATATTG	Colony pcr primers to amplify named sRNA from CML 1188 gDNA with T7 promoter added on the 5' end for IVT	N/A
	R_Rpra	AAAAAAAGCCCATCGTG
	T7_F_SgrS	GACTTAATACGACTCACTATAGGGAGAGATGAAGCAAGGGGGTGCCCCAT	Colony pcr primers to amplify named sRNA from CML 1188 gDNA with T7 promoter added on the 5' end for IVT	N/A
	R_SgrS	AAAAAAAACCAGCAGGTATAATCTGCTGGCGGG
	T7_F_SibA	GACTTAATACGACTCACTATAGGGAGAGTGAGGGTTAGGGAGAGGTTTC	Colony pcr primers to amplify named sRNA from CML 1188 gDNA with T7 promoter added on the 5' end for IVT	N/A
	R_SibA	AAAGCCTCTCCCGGAGAAGA
	T7_F_SibC	GACTTAATACGACTCACTATAGGGAGAGTAAGGGTAAGGGAGGATTGCTCC	Colony pcr primers to amplify named sRNA from CML 1188 gDNA with T7 promoter added on the 5' end for IVT	N/A
	R_SibC	AAAGCCCTCACCGAAGCGA
	T7_F_SibD	GACTTAATACGACTCACTATAGGGAGAACAAGGGTGAGGGAGGATTTCTC	Colony pcr primers to amplify named sRNA from CML 1188 gDNA with T7 promoter added on the 5' end for IVT	N/A
	R_SibD	AAAGCCCCTCCCGAAGAAGG
	T7_F_Spot_42	GACTTAATACGACTCACTATAGGGAGAGTAGGGTACAGAGGTAAGATGTTCTATCTTTC	Colony pcr primers to amplify named sRNA from CML 1188 gDNA with T7 promoter added on the 5' end for IVT	N/A
	R_Spot_42	TAAAAAACGCCCCAGTCATTACTGAC
	lpp 5' UTR Gblock	GACTTAATACGACTCACTATAGGGAGATGCTTCTTTGAGCGAACGATCAAAAATAAGTGCCTTCCCATCAAAAAAATATTCTCAACATAAAAAACTTTGTGTAATACTTGTAACGCTACATGGAGATTAACTCAATCTAGAGGGTATTAATAATGAAAGCTACTAAACTGGTACTGGGCGCGGTAATCC	Template DNA for IVT reaction ahead of EMSA analysis	N/A
	fucP-IVTT-gblck	tcactataggtaccggtATGAGTTCATTTCAGACAGGCAAATATTCACTGATATGAAGCCCGAACTCGCTGGTTTTGCACTTTTGAAAACATAACCGATTACGTGCTTAAGCTTCTGAACCTAAGAGGATGCTATGGGAAACACATCAATACAAACGCAGAGTTACCGTGCGGatgagcaaaggtgaagaa	Spf gblock for EMSAs	N/A
	Spf_GGG2GCApGTT_v2	TAATACGACTCACTATAGGGATAATGTAGGGTACAGAGGTAAGATGTTCTATCTTTCAGACCTTTTACTTCACGTAATCGCATTTGGCTGAATATTTTAGCCGCAACAGTCAGTAATGACTGTTGCGTTTTTTATT	Spf gblock for EMSAs
	Spf_GGG2GCApGTC_v2	TAATACGACTCACTATAGGGATAATGTAGGGTACAGAGGTAAGATGTTCTATCTTTCAGACCTTTTACTTCACGTAATCGCATTTGTCTGAATATTTTAGACGCCCCAGTCAGTAATGACTGGGGCGTTTTTTATT	Spf gblock for EMSAs
	Spf_GGG2GCApGTTpGTC_v2	TAATACGACTCACTATAGGGATAATGTAGGGTACAGAGGTAAGATGTTCTATCTTTCAGACCTTTTACTTCACGTAATCGCATTTGTCTGAATATTTTAGACGCAACAGTCAGTAATGACTGTTGCGTTTTTTATT	Spf gblock for EMSAs
	Spf_GGG2GCApGTT_v3	GATCTAATACGACTCACTATAGGGAGGTAGGGTACAGAGGTAAGATGTTCTATCTTTCAGACCTTTTACTTCACGTAATCGCATTTGGCTGAATATTTTAGCCGCAACAGTCAGTAATGACTGTTGCGTTTTTTATTGTTCTCTGGGGTGATCA	Spf gblock for EMSAs
	Spf_GGG2GCApGTC_v3	GATCTAATACGACTCACTATAGGGAGGTAGGGTACAGAGGTAAGATGTTCTATCTTTCAGACCTTTTACTTCACGTAATCGCATTTGTCTGAATATTTTAGACGCCCCAGTCAGTAATGACTGGGGCGTTTTTTATTGTTCTCTGGGGTGATCA	Spf gblock for EMSAs
	Spf_GGG2GCApGTTpGTC_v3	GATCTAATACGACTCACTATAGGGAGGTAGGGTACAGAGGTAAGATGTTCTATCTTTCAGACCTTTTACTTCACGTAATCGCATTTGTCTGAATATTTTAGACGCAACAGTCAGTAATGACTGTTGCGTTTTTTATTGTTCTCTGGGGTGATCA	Spf gblock for EMSAs
	Spf_GGG2GCApGTT_v4	TAATACGACTCACTATAGGGATAATGTAGGGTACAGAGGTAAGATGTTCTATCTTTCAGACCTTTTACTTCACGTAATCGCATTTGGCTGAATATTTTAGCCGCAACAGTCAGTAATGACTGTTGCGTTTTTTATTGTTCTCTGGGGTGATCA	Spf gblock for EMSAs
	Spf_GGG2GCApGTC_v4	TAATACGACTCACTATAGGGATAATGTAGGGTACAGAGGTAAGATGTTCTATCTTTCAGACCTTTTACTTCACGTAATCGCATTTGTCTGAATATTTTAGACGCCCCAGTCAGTAATGACTGGGGCGTTTTTTATTGTTCTCTGGGGTGATCA	Spf gblock for EMSAs
	Spf_GGG2GCApGTTpGTC_v4	TAATACGACTCACTATAGGGATAATGTAGGGTACAGAGGTAAGATGTTCTATCTTTCAGACCTTTTACTTCACGTAATCGCATTTGTCTGAATATTTTAGACGCAACAGTCAGTAATGACTGTTGCGTTTTTTATTGTTCTCTGGGGTGATCA	Spf gblock for EMSAs

## Sheet: Table S7
	Supplementary Table S7. Reanalysis of transcriptomics data published in Sowa 2017
	Gene Bnumber	Gene name	Low Experession (average rlog reads in wt strain <1, not shown)	Differential Expression of ΔcsrB ΔcsrC vs WT via Wald test at each time point (absolute value (L2FC)>= 1 and adjusted P-value < 0.05)						Putative Csr-affected sRNA (2 DE time points, not low exp)	ΔcsrB ΔcsrC vs wt			ΔcsrB ΔcsrC vs wt			ΔcsrB ΔcsrC vs wt			ΔcsrB ΔcsrC vs wt			ΔcsrB ΔcsrC vs wt			csrA::kan vs wt			csrA::kan vs wt			csrA::kan vs wt			csrA::kan vs wt			csrA::kan vs wt			csrA::kan vs wt
											-10 min			0 min			+30 min			+60 min			+180 min			-10 min			0 min			+30 min			+60 min			+180 min			+300 min
				-10 min	0 min	+30 min	+60 min	+180 min	Sum of DE time points		L2FC	L2FC SE	Wald Padj	L2FC	L2FC SE	Wald Padj	L2FC	L2FC SE	Wald Padj	L2FC	L2FC SE	Wald Padj	L2FC	L2FC SE	Wald Padj	L2FC	L2FC SE	Wald Padj	L2FC	L2FC SE	Wald Padj	L2FC	L2FC SE	Wald Padj	L2FC	L2FC SE	Wald Padj	L2FC	L2FC SE	Wald Padj	L2FC	L2FC SE	Wald Padj
	b4408	csrB		1	1	1	1	1	5	candidate	-9.40566	0.974029	3.22963e-19	-5.70868	1.04247	3.35866e-06	-5.49066	0.971404	6.88503e-07	-3.74757	0.97098	0.00121527	-4.47509	0.97585	0.000132904	-0.534329	0.970185	0.893244	-0.896218	0.970182	0.828042	-1.9342	0.970202	0.171924	-1.79641	0.970247	0.241969	-1.63543	0.97034	0.274428	-0.680114	0.970372	0.759513
	b4457	csrC		1	1	1	1	1	5	candidate	-8.11593	0.920506	4.1198e-16	-4.68538	0.955959	5.41033e-05	-4.27003	0.893789	3.9599e-05	-3.96334	0.895525	0.000148821	-3.24716	0.92913	0.00528973	1.1337	0.880676	0.628531	0.84313	0.880624	0.820924	-0.165146	0.880826	0.924521	-0.157998	0.881039	0.940155	-0.460696	0.882625	0.776313	0.264571	0.883298	0.906282
	b4443	gcvB		1	0	1	1	1	4	candidate	3.01732	0.690952	0.000229015	1.56183	0.755568	0.167441	2.09057	0.7059	0.018793	3.95114	0.736164	2.3917e-06	5.23855	0.726932	1.31346e-10	-0.191152	0.696134	0.952385	0.0652435	0.690107	0.989092	2.10481	0.70096	0.0268538	1.96682	0.737461	0.0643844	1.34831	0.733502	0.224472	1.07721	0.775125	0.472162
	b4447	sibD		1	0	0	1	1	3	candidate	4.2634	0.732246	2.93466e-07	0.8148	0.807217	0.601439	-0.677041	0.875421	0.619395	2.04155	0.779208	0.0417706	2.29213	0.763824	0.019504	0.610352	0.752696	0.808985	0.948155	0.745236	0.713849	1.61076	0.761199	0.141991	1.99747	0.760952	0.069672	-0.323887	0.763394	0.826855	-0.113457	0.788446	0.958186
	b4456	glmZ		1	0	0	1	1	3	candidate	2.92658	0.665664	0.000204369	1.69566	0.730569	0.112682	1.24123	0.672822	0.178884	2.70587	0.673963	0.000694762	2.32337	0.674563	0.00610079	0.803339	0.667544	0.671858	1.23609	0.66594	0.432989	0.760399	0.669665	0.478988	1.49541	0.673006	0.146111	-0.31918	0.674602	0.799851	-0.0212325	0.675506	0.988281
	b4436	sibA		1	0	0	0	1	2	candidate	3.99938	0.811003	2.11569e-05	0.68233	0.849082	0.709589	0.368631	0.886428	0.815702	1.11182	0.823065	0.374359	2.39381	0.85763	0.0322053	0.100047	0.90149	0.983179	-0.334246	0.814071	0.950924	1.41606	0.805909	0.238156	0.368983	0.79912	0.833379	0.0574575	0.846379	0.978875	-0.122382	0.919136	0.960449
	b4446	sibC		1	0	0	1	0	2	candidate	3.45298	0.835297	0.000578243	1.23157	0.917125	0.436863	1.77454	0.980649	0.18834	3.65427	0.902819	0.000620902	2.10191	0.8729	0.0711164	0.126761	0.866816	0.977881	0.496819	0.861304	0.920908	2.08801	0.93059	0.117413	1.84211	0.903825	0.191595	-1.69411	0.911154	0.219282	-1.52386	0.935429	0.372943
	b4577	sgrS		1	0	0	1	0	2	candidate	3.17188	0.782324	0.000772797	0.88595	0.852514	0.585597	1.13386	0.835705	0.338724	2.7733	0.827309	0.00621868	0.980547	0.914556	0.468951	1.79513	0.790228	0.226224	0.880595	0.788639	0.77962	0.397935	0.815382	0.79399	1.07196	0.827026	0.45689	-2.4462	0.969737	0.0797102	-0.390388	0.891178	0.862581
	b3123	rnpB		1	0	0	0	1	2	candidate	2.70098	0.715914	0.00204753	-0.0348384	0.784127	0.986336	0.176381	0.716156	0.893201	1.32766	0.716033	0.182243	2.09619	0.716078	0.0231777	-0.378339	0.716045	0.898475	-0.00128965	0.71601	0.999936	-0.492674	0.716029	0.694868	-0.861951	0.716071	0.499278	-1.24473	0.716166	0.255162	0.33732	0.716177	0.854974
	b4440	ryfA		1	0	0	1	0	2	candidate	2.05977	0.652595	0.0127049	1.10605	0.720137	0.353419	1.71625	0.680231	0.0516104	2.41181	0.689059	0.00407963	1.8837	0.852898	0.101305	-0.0910731	0.672907	0.979135	-0.0589082	0.670406	0.989092	-0.86715	0.693577	0.426189	0.120758	0.697245	0.941281	0.182797	0.801724	0.918829	-0.0406549	0.949188	0.987209
	b4452	gadY		0	0	1	1	0	2	candidate	0.250427	0.576481	0.822741	0.216249	0.629064	0.897345	-2.19009	0.701868	0.01238	-2.63797	0.829609	0.0103796	-1.62456	0.767242	0.116288	-0.933224	0.637194	0.554388	-1.17655	0.62218	0.411905	-2.81011	0.63494	0.000439098	-1.08932	0.597957	0.24964	-1.38137	0.582635	0.102169	-0.673698	0.606762	0.584088
	b4611	sibE		1	0	0	0	0	1	0	4.10253	0.713216	4.30088e-07	0.588516	0.792141	0.735761	0.116887	0.784494	0.939375	-0.81729	0.832322	0.543044	0.803189	0.768348	0.481234	0.0859674	0.742543	0.982304	0.199889	0.738355	0.970196	0.00843104	0.742966	0.995358	0.224451	0.739819	0.899331	-0.921587	0.741982	0.436926	-1.47949	0.791789	0.289927
	b4609	ryfD		1	0	0	0	0	1	0	4.53998	0.866022	5.15994e-06	0.238767	1.02089	0.933161	0.443875	1.07563	0.816804	1.29927	0.938078	0.3588	1.24757	0.967183	0.377036	0.244232	0.915893	0.954252	1.77438	0.938418	0.411905	1.19768	0.96843	0.43144	2.73154	0.886785	0.0257342	0.00572432	0.911187	0.997204	-2.00175	1.09722	0.304542
	b4448	psrN		1	0	0	0	0	1	0	3.64279	0.721262	1.241e-05	0.720716	0.792304	0.651628	0.538707	0.714229	0.631218	0.376593	0.731591	0.782789	-0.352464	0.861177	0.807071	0.832142	0.767163	0.718719	0.315357	0.752184	0.950895	-1.04571	0.709707	0.336438	-0.491806	0.70942	0.732548	-0.977773	0.739126	0.405691	-0.562267	0.782995	0.754232
	b4607	shoB		1	0	0	0	0	1	0	3.23338	0.730564	0.000180823	-0.198069	0.798139	0.927928	0.65455	0.759361	0.571544	1.51787	0.757012	0.142891	0.926319	0.954732	0.519148	-0.538514	0.761541	0.836546	-1.2267	0.74626	0.532757	-1.54124	0.767842	0.16866	-0.590961	0.763089	0.695292	-0.204626	0.860955	0.914541	0.906502	0.863755	0.604838
	b4437	sibB		1	0	0	0	0	1	0	2.83517	0.746603	0.0018827	0.664869	0.797428	0.69479	-0.539196	0.968993	0.735277	0.25067	0.898479	0.898607	-0.257702	1.03475	0.889818	-0.909837	0.86283	0.735973	0.328619	0.745947	0.947032	1.38844	0.799432	0.243697	0.391533	0.809905	0.823313	-0.109622	0.825365	0.957321	1.59127	1.00107	NA
	b2911	ssrS		1	0	0	0	0	1	0	3.83079	1.02399	0.0022549	-1.40823	1.09435	0.460297	-1.03218	1.02424	0.496777	1.03572	1.02402	0.527435	1.4787	1.02402	0.310617	-2.0217	1.02411	0.335388	-0.828856	1.02402	0.861134	-0.793298	1.02407	0.653112	-0.898326	1.02403	0.651139	-3.0059	1.02411	0.0382092	-1.64498	1.02413	0.382531
	b4441	glmY		1	0	0	0	0	1	0	2.57596	0.789738	0.00939486	-0.387353	0.862069	0.858845	-1.04666	0.80509	0.361732	-1.63184	0.807091	0.138739	-0.105083	0.808472	0.949175	-1.15126	0.793859	0.55885	-0.412217	0.792003	0.934333	0.0625512	0.792879	0.968231	0.0526931	0.791961	0.978506	-1.09064	0.79689	0.383723	-0.737412	0.801318	0.662233
	b3864	spf		1	0	0	0	0	1	0	2.22695	0.786626	0.0290734	-0.567958	0.87438	0.782887	0.192664	0.908962	0.911505	0.825533	0.946631	0.6004	-0.510964	1.05452	0.766003	-1.53735	0.901435	0.439886	-0.297921	0.81541	0.959801	-0.495721	0.863192	0.751726	0.476938	0.886386	0.798118	-1.12284	0.89532	0.431862	-0.70157	0.888483	NA
	b4430	rydB		1	0	0	0	0	1	0	-1.56249	0.599283	0.0489945	-0.0779505	0.664726	0.960273	-0.638925	1.11613	0.728473	1.58548	1.16015	0.36771	1.26996	1.17751	0.466048	-1.06111	0.604838	0.423033	0.324521	0.608689	0.93071	0.753406	0.924232	0.634771	2.2501	1.00222	0.139939	0.832231	1.00424	0.626159	0.349652	0.865814	NA
	b4459	ryjA		0	0	0	0	1	1	0	1.93999	0.905922	0.123848	0.158519	1.00987	0.952021	-0.405269	0.971015	0.815162	-1.12628	0.933535	0.436906	-3.70454	1.10669	0.00824729	0.471312	0.94544	0.901871	0.61847	0.948276	0.900307	-0.249063	0.907879	0.892469	1.44291	0.862177	0.300519	-1.64267	0.881311	0.218059	-0.805572	0.876767	0.662914
	b4418	psrD		0	1	0	0	0	1	0	0.844256	0.569173	0.337278	1.87068	0.626346	0.0287485	-0.248778	0.812262	0.868656	0.897224	0.74747	0.439099	-0.54539	0.950885	0.722986	-0.193873	0.599767	0.937698	-0.341168	0.606234	0.924481	0.185985	0.688348	0.893521	0.100893	0.701153	0.950793	-0.53153	0.702825	0.664961	-0.168185	0.748385	NA
	b4432	ryeA		0	0	1	0	0	1	0	-0.788618	0.708092	0.496056	0.290596	0.772421	0.885917	-2.49703	0.811169	0.0138131	-0.707087	0.711288	0.534701	-0.565452	0.711216	0.609089	1.49906	0.672855	0.23578	1.95772	0.697594	0.0863987	0.151347	0.627004	0.903907	0.358905	0.631856	0.787078	-0.99245	0.630242	0.308217	-0.133344	0.621214	0.933142
	b4449	psrO		0	1	0	0	0	1	0	-0.847928	0.868974	0.565413	-2.68955	0.960774	0.0446507	-1.5337	1.16208	0.353575	0.224428	1.27017	0.938729	0.53204	1.20954	0.792077	-1.43167	0.898059	NA	-2.07908	0.89153	0.227152	-1.98579	1.13941	NA	1.21891	1.15837	NA	0.424395	1.07819	NA	-0.932296	1.21493	NA
	b4414	tff		0	1	0	0	0	1	0	0.370752	0.436158	0.62545	1.67746	0.484808	0.00841278	0.206452	0.560796	0.841041	-0.128683	0.631269	0.928224	0.616499	0.690103	0.559618	0.352116	0.440207	0.81284	0.731187	0.443951	0.531206	0.73845	0.496742	0.332346	0.981382	0.516501	0.230304	1.1454	0.528369	0.143325	1.70261	0.533597	0.0330498
	b4442	micA		0	0	0	0	0	0	0	1.11966	0.662647	0.256816	1.77211	0.722643	0.090495	1.61963	0.700439	0.0789628	-0.498679	0.772467	0.717838	1.37694	0.767973	0.194258	0.669634	0.672464	0.765154	0.486712	0.66989	0.8856	0.576887	0.689568	0.622245	1.47319	0.680645	0.159666	0.375065	0.713602	0.774715	0.703897	0.751001	0.65678
	b4451	ryhB		0	0	0	0	0	0	0	1.51372	0.951581	0.295202	0.0318794	1.0329	NA	-0.0703428	1.21145	0.977088	1.42636	1.26797	0.47477	0.369235	1.25926	0.8688	-0.864723	1.00395	NA	-0.646549	0.985034	NA	0.213723	1.12888	NA	1.40997	1.18824	NA	-0.14443	1.20284	NA	-0.216186	1.23435	NA
	b4434	isrB		0	0	0	0	0	0	0	1.45555	0.93379	0.308135	-2.01962	1.10514	NA	0.056181	1.23108	0.980333	0.197597	1.28587	0.949804	-0.176203	1.23106	0.943264	-0.819156	0.974993	NA	0.723798	0.979681	NA	0.462006	1.14823	NA	0.213474	1.24047	NA	0.14476	1.12861	NA	-0.234381	1.23475	NA
	b4438	cyaR		0	0	0	0	0	0	0	-0.858457	0.618435	0.37364	0.787714	0.672596	0.516479	1.58552	0.801539	0.1443	-0.932188	1.03209	0.584674	0.0308916	0.815115	0.984517	-0.836066	0.662431	0.636986	-0.40801	0.673463	0.911557	1.62468	0.732537	0.122002	0.497645	0.770125	0.753339	-0.271224	0.646579	0.829512	-1.14833	0.753158	NA
	b1954	dsrA		0	0	0	0	0	0	0	0.523264	0.648444	0.638801	-0.363193	0.659961	0.824583	-0.303551	0.572365	0.749206	0.274833	0.576151	0.799704	-0.490963	0.625108	0.614226	1.48912	0.648853	0.219623	1.48556	0.586496	0.160641	-0.127647	0.541585	0.907491	0.246895	0.548741	0.837373	-0.921674	0.552585	0.27924	0.620336	0.546773	0.578804
	b1574	dicF	low exp	NA	NA	NA	NA	NA	0	0	NA	NA	NA	NA	NA	NA	NA	NA	NA	NA	NA	NA	NA	NA	NA	NA	NA	NA	NA	NA	NA	NA	NA	NA	NA	NA	NA	NA	NA	NA	NA	NA	NA
	b4433	sdsR	low exp	NA	NA	NA	NA	NA	0	0	NA	NA	NA	NA	NA	NA	NA	NA	NA	NA	NA	NA	NA	NA	NA	NA	NA	NA	NA	NA	NA	NA	NA	NA	NA	NA	NA	NA	NA	NA	NA	NA	NA
	b4444	omrA	low exp	1	0	0	0	0	1	0	3.98041	1.08768	0.00289011	1.658	1.0581	NA	0.234383	1.25645	NA	0	1.28443	NA	0.33854	1.23767	NA	4.14137	1.10186	NA	2.82794	0.990686	NA	1.96401	1.11429	NA	2.35812	1.15585	NA	1.16691	1.09923	NA	2.02121	1.19996	NA
	b0455	ffs	low exp	1	0	0	0	0	1	0	3.44091	1.16533	0.0217124	-0.416822	1.28939	NA	1.56752	1.31405	NA	2.07905	1.33109	NA	1.43639	1.33644	0.467937	-0.68735	1.24559	NA	-0.877481	1.27944	NA	1.36069	1.27119	NA	0.843024	1.32066	NA	0.781055	1.29737	NA	-0.61285	1.27812	NA
	b4439	micF	low exp	0	0	0	0	0	0	0	2.35516	1.01323	0.0874138	0.638453	0.975168	NA	0.355642	1.21585	NA	0	1.27879	NA	1.08677	1.18544	NA	2.37853	1.04165	NA	1.5287	0.907874	NA	1.23982	1.09228	NA	1.69176	1.17978	NA	0.76774	1.0241	NA	0.269961	1.18114	NA
	b4431	rprA	low exp	0	0	0	0	0	0	0	0.886824	0.98215	0.599224	0.292858	1.10391	NA	-0.264663	1.20661	NA	-0.161489	1.26587	NA	-0.644729	1.19827	NA	-0.547687	1.08838	NA	-0.889765	1.13637	NA	-0.385086	1.14933	NA	0.319848	1.19584	NA	0.220158	1.06232	NA	-0.813168	1.11272	NA
	b4450	arcZ	low exp	0	0	0	0	0	0	0	0.725211	1.11064	0.712763	-0.0768955	1.13064	NA	1.40875	1.16013	NA	0.200915	1.29414	NA	-0.174939	1.24398	NA	0.0877086	1.18773	NA	-0.0152679	1.08902	NA	0.447067	1.12801	NA	1.37809	1.19899	NA	-0.345432	1.17886	NA	1.09824	1.11501	NA
	b4597	rydC	low exp	0	0	0	0	0	0	0	0.060384	0.791885	0.970604	1.65932	0.866442	NA	0.126299	1.04814	NA	-0.248302	1.22336	NA	0	1.26952	NA	0.28961	0.817579	NA	-0.0143793	0.87108	NA	-0.797816	0.997641	NA	-0.183223	1.16429	NA	1.47379	1.18415	NA	-0.618318	1.15444	NA
	b4426	mcaS	low exp	0	0	0	0	0	0	0	2.67611	1.0219	NA	1.765	1.08111	NA	2.93129	1.19385	NA	-1.17626	1.1514	NA	-0.831275	1.16473	NA	-0.0965195	1.21302	NA	0.872828	1.08476	NA	1.86857	1.16289	NA	-2.32771	1.14299	NA	-0.989655	1.08118	NA	-0.915438	1.16979	NA
	b4454	rdlD	low exp	0	0	0	0	0	0	0	3.35675	1.20999	NA	1.19168	1.27339	NA	1.7185	1.26343	NA	0.888222	1.32016	NA	2.77928	1.32702	NA	0.954497	1.31625	NA	1.68962	1.22612	NA	-0.2323	1.27706	NA	0.400379	1.2965	NA	1.87082	1.26918	NA	0.64526	1.32569	NA
	b4445	omrB	low exp	0	0	0	0	0	0	0	2.03516	1.27024	NA	1.41256	1.32259	NA	2.2201	1.34448	NA	0	1.36103	NA	1.98586	1.36135	NA	-0.872615	1.33668	NA	0.382728	1.30348	NA	1.06989	1.33318	NA	2.03556	1.32089	NA	1.93209	1.32524	NA	0.114128	1.34977	NA
	b4458	oxyS	low exp	0	0	0	0	0	0	0	0.171719	1.04166	NA	-0.041758	1.18868	NA	1.34977	1.29113	NA	1.51816	1.30608	NA	2.83706	1.2887	NA	-1.67982	1.18858	NA	-0.58875	1.19333	NA	1.58722	1.23135	NA	1.36219	1.25738	NA	0.469848	1.27203	NA	0.117826	1.28309	NA
	b4422	rdlB	low exp	0	0	0	0	0	0	0	1.83917	1.2412	NA	0.559102	1.31131	NA	0.186823	1.333	NA	0	1.34074	NA	1.47842	1.33729	NA	1.16132	1.28703	NA	0.778652	1.27986	NA	1.49795	1.27204	NA	1.28859	1.31318	NA	1.41167	1.28675	NA	0	1.34074	NA
	b4417	rybB	low exp	0	0	0	0	0	0	0	0.245238	1.22409	NA	-0.377094	1.31805	NA	2.80532	1.31978	NA	0.164841	1.34637	NA	0.402111	1.34065	NA	-1.33219	1.29237	NA	-0.29631	1.29425	NA	1.12484	1.31912	NA	1.10835	1.30571	NA	0.307668	1.31311	NA	2.19293	1.33585	NA
	b4616	istR	low exp	0	0	0	0	0	0	0	1.21785	1.30784	NA	0.419389	1.33777	NA	0.71329	1.33963	NA	1.93932	1.34859	NA	0.406439	1.32737	NA	1.76187	1.32044	NA	-0.628008	1.33872	NA	0.27756	1.32868	NA	0.366584	1.35115	NA	0.177284	1.28873	NA	-1.71303	1.3062	NA
	b4413	sokC	low exp	0	0	0	0	0	0	0	1.62855	1.29544	NA	-0.63358	1.33261	NA	1.06687	1.31666	NA	0.175882	1.33674	NA	1.49169	1.3466	NA	0	1.34727	NA	0.683879	1.27844	NA	-0.465293	1.31802	NA	-1.4362	1.33674	NA	-0.71725	1.3466	NA	-0.301671	1.32772	NA
	b4435	isrC	low exp	0	0	0	0	0	0	0	1.80568	1.36542	NA	1.75671	1.38088	NA	0	1.38162	NA	0	1.38197	NA	1.76199	1.38197	NA	0	1.38119	NA	0.35887	1.37754	NA	0.236151	1.38114	NA	0.321113	1.38192	NA	1.79559	1.37268	NA	-0.69655	1.37062	NA
	b4585	chiX	low exp	0	0	0	0	0	0	0	2.48889	1.16358	NA	0.473133	1.15465	NA	0.765914	1.29125	NA	0.27172	1.30726	NA	-0.0291173	1.27454	NA	0.843603	1.26267	NA	-0.244464	1.13888	NA	-0.247172	1.29851	NA	-0.188477	1.30542	NA	-1.13535	1.27241	NA	-2.1322	1.22012	NA
	b4420	rdlA	low exp	0	0	0	0	0	0	0	-0.209734	1.13207	NA	-0.941323	1.19333	NA	1.28045	1.31937	NA	0.801727	1.32357	NA	0	1.33113	NA	-0.645109	1.17703	NA	-0.69205	1.14571	NA	1.24308	1.28506	NA	-0.247534	1.32068	NA	1.04814	1.30985	NA	0	1.33113	NA
	b4625	symR	low exp	0	0	0	0	0	0	0	1.89168	1.37409	NA	1.10543	1.38249	NA	0	1.38333	NA	0	1.3833	NA	1.66975	1.3833	NA	0.240058	1.38294	NA	0.00810548	1.38249	NA	0.226674	1.38336	NA	0.301397	1.3833	NA	0.953879	1.38304	NA	-1.57182	1.37954	NA
	b4427	micC	low exp	0	0	0	0	0	0	0	0	0.799118	NA	0	0.738508	NA	0	0.796367	NA	0	0.796367	NA	0	0.796367	NA	0	0.797352	NA	0	0.798357	NA	0.0455637	0.796367	NA	0	0.796367	NA	0.0657462	0.796367	NA	-0.0842922	0.796367	NA
	b4608	ohsC	low exp	0	0	0	0	0	0	0	1.66888	1.31682	NA	0.302608	1.26975	NA	0.660784	1.29929	NA	0	1.29758	NA	0.477869	1.29782	NA	0.708946	1.30582	NA	-0.551811	1.30796	NA	0.137899	1.29961	NA	0	1.29758	NA	-0.388181	1.29782	NA	0.0121298	1.29758	NA
	b4424	rdlC	low exp	0	0	0	0	0	0	0	1.21971	1.31065	NA	0.864602	1.36508	NA	-0.147871	1.36692	NA	-0.124172	1.36843	NA	0.781873	1.37055	NA	-0.0889412	1.34268	NA	1.29228	1.33888	NA	-0.0755277	1.35823	NA	-0.0799897	1.36304	NA	-0.711815	1.37055	NA	-0.262555	1.36137	NA
	b4603	rseX	low exp	0	0	0	0	0	0	0	0.432111	1.06139	NA	0.222629	0.993279	NA	0	1.05157	NA	0.399136	1.05074	NA	0.421317	1.05074	NA	0	1.0543	NA	0.102227	1.05744	NA	0.214442	1.05287	NA	0	1.05074	NA	0.126053	1.05074	NA	0.34269	1.05074	NA
	b4425	rttR	low exp	0	0	0	0	0	0	0	0	0.807089	NA	0	0.74606	NA	0	0.804036	NA	0	0.803959	NA	0.313988	0.803959	NA	0.105347	0.805145	NA	0	0.806234	NA	0.0448705	0.804036	NA	0.146225	0.803959	NA	0.246246	0.803959	NA	0	0.803959	NA
	b4624	ryjB	low exp	0	0	0	0	0	0	0	0.149077	1.19267	NA	0.294448	1.13151	NA	0.0730632	1.183	NA	-0.294898	1.18303	NA	-0.249928	1.18334	NA	0	1.18543	NA	0	1.18881	NA	-0.317789	1.183	NA	-0.241738	1.18316	NA	-0.885896	1.18334	NA	0.00890729	1.18143	NA
	b4614	sokA	low exp	0	0	0	0	0	0	0	-0.0401543	0.799737	NA	0.105762	0.739025	NA	0	0.796459	NA	0	0.796367	NA	0	0.796367	NA	-0.0786284	0.797726	NA	-0.0123921	0.798745	NA	0.0435496	0.796459	NA	0	0.796367	NA	0.0657462	0.796367	NA	0	0.796367	NA
	b4429	sokB	low exp	0	0	0	0	0	0	0	0.367949	1.30146	NA	0.526583	1.25052	NA	0.318443	1.28802	NA	0	1.28576	NA	0.760576	1.28576	NA	0.126618	1.29175	NA	0.443794	1.2956	NA	-0.494562	1.28778	NA	0	1.28576	NA	-0.0759054	1.28576	NA	-0.290023	1.28585	NA
